# Supplementary material for: Plant Phenotypic and Transcriptional Changes Induced by Volatiles from the Fungal Root Pathogen Rhizoctonia solani
Source: Front Plant Sci. 2017 Jul 21;8:1262. doi: 10.3389/fpls.2017.01262 (PMC5519581; doi:10.3389/fpls.2017.01262)
Supplement: Supplementary file 1 [file Table_1.XLSX]

## Sheet: DEGs
Table S1. Differentially expressed genes (DEGs) of Arabidopsis thaliana shoots and roots exposed to VOCs emitted by Rhizoctonia solani.
Shoot DEGs						Root DEGs
AGI code	log2FoldChange	P-value	FDR P-value			AGI code	log2FoldChange	P-value	FDR P-value
AT5G66720.1	-5.02656	1.03829e-53	1.85801e-49			AT1G76050.2	-4.78758	3.23593e-19	2.75378e-15
AT5G66030.2	-3.38833	2.81516e-22	6.29715e-19			AT5G51410.3	-3.63282	2.0713e-10	1.17512e-06
AT5G09390.1	-3.23901	2.35103e-19	3.00512e-16			AT5G62620.2	-2.77293	1.61142e-06	0.00454531
AT3G20810.1	-2.70153	3.44962e-13	1.92909e-10			AT3G60410.2	-2.76376	1.8694e-06	0.00454531
AT5G19000.2	-2.67007	7.25693e-13	3.6073e-10			AT3G04670.2	-2.68621	3.64642e-06	0.00750096
AT5G60100.3	-2.55524	1.23556e-11	4.91342e-09			AT4G04830.1	-1.03883	3.15167e-05	0.0447011
AT5G64960.2	-2.35721	3.77212e-10	1.05472e-07			AT3G14890.2	2.50347	1.59216e-05	0.0246351
AT5G42900.1	-2.3534	4.02368e-14	2.66681e-11			AT2G05210.3	2.54225	1.17389e-05	0.0199796
AT4G34660.1	-2.16908	9.24933e-09	1.7991e-06			AT5G45340.1	2.66187	3.96643e-06	0.00750096
AT4G26910.2	-2.14659	1.28444e-08	2.41948e-06			AT5G62620.1	2.94631	3.36598e-07	0.00114578
AT1G57720.1	-2.02492	5.51924e-08	8.89791e-06			AT5G59950.5	2.99917	2.13134e-07	0.000906885
AT5G55000.1	-1.93835	2.57776e-07	3.49462e-05			AT1G76050.1	4.8899	3.78093e-20	6.43514e-16
AT1G07050.1	-1.91845	5.58199e-09	1.14816e-06
AT5G37370.4	-1.84586	9.14736e-07	0.000109128
AT4G00180.2	-1.81695	1.35392e-06	0.00015238
AT2G23740.2	-1.77214	2.37221e-06	0.000246311
AT2G44790.1	-1.75633	6.03374e-11	1.99952e-08
AT2G40430.3	-1.74933	2.89337e-06	0.00028606
AT5G62950.3	-1.70509	6.18411e-06	0.000547845
AT4G32285.2	-1.68472	5.23553e-06	0.000480461
AT3G46640.1	-1.64012	1.39568e-05	0.00108219
AT4G32460.2	-1.63222	1.04425e-05	0.000869158
AT2G40080.1	-1.62368	3.35514e-09	7.32197e-07
AT5G59570.1	-1.60399	1.2932e-06	0.000146467
AT5G09740.1	-1.60214	2.21421e-05	0.0015913
AT3G28690.3	-1.58743	1.58591e-05	0.00120253
AT4G36195.2	-1.55824	2.04978e-05	0.00149109
AT4G15530.2	-1.53513	1.09714e-06	0.000129167
AT4G25580.1	-1.5116	1.26143e-05	0.00100069
AT5G18840.1	-1.50867	2.90393e-05	0.00198343
AT1G17665.1	-1.47909	5.41975e-06	0.000492317
AT3G02750.2	-1.46774	8.38722e-05	0.00484159
AT3G51410.1	-1.46335	9.15272e-05	0.00518682
AT5G01040.1	-1.43238	0.000130029	0.00696665
AT5G39190.2	-1.41084	0.000163446	0.00833295
AT2G29740.1	-1.39091	0.000162857	0.00832663
AT3G44300.1	-1.38992	0.000213039	0.0102207
AT4G01610.1	-1.37857	5.32269e-17	5.29164e-14
AT4G32440.3	-1.37071	0.000253888	0.0118316
AT5G14180.1	-1.34374	1.5123e-11	5.88316e-09
AT3G60140.1	-1.32863	0.000424608	0.0173622
AT3G52460.1	-1.29576	0.00055612	0.0209511
AT4G33980.1	-1.29457	8.98692e-08	1.35144e-05
AT3G07650.4	-1.28968	0.000576911	0.0215568
AT5G65110.2	-1.28931	0.000483024	0.0191657
AT5G26742.1	-1.28923	5.44566e-09	1.13314e-06
AT3G28690.1	-1.26132	0.000443236	0.0178642
AT4G39070.1	-1.25509	2.03489e-05	0.0014863
AT1G22370.1	-1.25505	2.23062e-05	0.00159667
AT1G15380.1	-1.23613	0.00036967	0.0158684
AT1G20900.1	-1.22487	0.000577017	0.0215568
AT2G43980.1	-1.21753	0.000380041	0.0160776
AT5G23860.2	-1.20895	0.000980382	0.0328538
AT4G12480.1	-1.20363	0.00105118	0.0342297
AT5G25840.1	-1.20349	6.31136e-06	0.000556364
AT4G10620.1	-1.20307	0.000411411	0.0170817
AT2G21660.1	-1.20215	1.04377e-09	2.70698e-07
AT2G31240.1	-1.20192	0.00144624	0.0424967
AT1G68050.1	-1.17279	2.7872e-10	7.91697e-08
AT5G13270.1	-1.16411	0.00169536	0.0465905
AT5G28830.1	-1.16099	0.000678808	0.0245896
AT1G45160.2	-1.15781	0.0015959	0.0454717
AT2G05830.2	-1.14284	0.000905985	0.0309759
AT2G40340.1	-1.14085	0.000799244	0.0279519
AT5G23235.1	-1.13369	1.08035e-06	0.000128033
AT3G30775.1	-1.1334	9.95285e-24	2.96844e-20
AT3G16660.1	-1.13111	0.000228626	0.0108235
AT4G13345.1	-1.13032	0.00101422	0.0337351
AT5G02040.1	-1.1274	0.00177832	0.048071
AT4G30270.1	-1.12147	6.29914e-09	1.28094e-06
AT4G06634.2	-1.12145	0.00109733	0.0352555
AT1G61180.2	-1.10142	6.02e-05	0.00359093
AT4G34950.1	-1.09904	3.51694e-06	0.000340193
AT1G15550.1	-1.09844	0.00118101	0.0368479
AT3G02140.1	-1.09834	8.08409e-05	0.00468171
AT5G23240.1	-1.09132	4.40763e-11	1.57749e-08
AT1G53180.1	-1.08233	0.000498897	0.0195824
AT2G19800.1	-1.08163	1.08708e-09	2.75385e-07
AT4G34310.1	-1.08131	0.00153628	0.0442701
AT5G48250.1	-1.07429	3.77815e-05	0.00249483
AT2G02860.1	-1.0739	0.00160755	0.0455177
AT2G26210.1	-1.07322	0.00166012	0.0460586
AT1G09570.1	-1.06753	0.00161638	0.0455514
AT1G55810.3	-1.05695	0.00178745	0.0482324
AT1G27020.1	-1.05638	1.04524e-12	5.05528e-10
AT5G61380.1	-1.0552	7.31521e-09	1.43852e-06
AT3G48360.1	-1.05329	1.65107e-14	1.13638e-11
AT1G07520.1	-1.04565	0.00148775	0.0432962
AT1G60960.1	-1.0435	0.000230804	0.0108977
AT3G09370.1	-1.04257	0.00167347	0.0462142
AT5G35430.1	-1.04193	0.00140731	0.0416949
AT1G77760.1	-1.03922	2.04879e-06	0.000218233
AT1G75750.2	-1.03746	3.89485e-09	8.39738e-07
AT3G46640.2	-1.03744	1.09261e-09	2.75385e-07
AT5G56870.1	-1.02132	1.22632e-09	2.98655e-07
AT1G22370.2	-1.01206	7.07582e-12	3.01481e-09
AT3G01970.1	-0.999249	4.87208e-05	0.00300641
AT5G66400.1	-0.991523	0.00132734	0.0398536
AT1G18270.1	-0.990169	4.26466e-05	0.00272857
AT5G46550.1	-0.987024	0.00178968	0.0482324
AT2G29630.1	-0.985239	7.99341e-07	9.665e-05
AT1G29940.1	-0.967479	2.55895e-05	0.0017749
AT1G34300.1	-0.966674	0.000168047	0.00849491
AT1G04620.1	-0.959482	0.00101721	0.0337524
AT1G21910.1	-0.957359	0.000373357	0.0159094
AT4G15610.1	-0.951377	1.1264e-07	1.66586e-05
AT3G48740.1	-0.946596	4.86167e-05	0.00300641
AT1G22770.1	-0.939485	5.75747e-11	1.94396e-08
AT5G41080.1	-0.935672	1.73228e-09	3.97425e-07
AT3G54830.1	-0.928393	1.15155e-05	0.000932443
AT4G17140.1	-0.919884	7.77658e-06	0.000669047
AT4G02990.1	-0.916536	0.00107871	0.0349703
AT2G05630.1	-0.913772	0.00164443	0.0457653
AT3G55220.1	-0.912879	0.00171507	0.0468567
AT3G44880.1	-0.905286	8.68729e-05	0.00498266
AT2G38180.1	-0.901861	0.00112972	0.0359721
AT4G12470.1	-0.896318	6.00679e-05	0.00359093
AT4G20840.1	-0.890095	0.00180986	0.0485703
AT5G25350.1	-0.884845	7.85714e-05	0.00457992
AT3G15120.1	-0.882399	0.000552935	0.0209192
AT5G22330.1	-0.88125	0.000691712	0.0248412
AT4G20720.1	-0.881225	0.00105205	0.0342297
AT1G34200.1	-0.875863	4.03745e-05	0.00262728
AT1G69570.1	-0.873354	0.000177555	0.0088015
AT1G28050.1	-0.871725	0.000593041	0.021972
AT1G23130.1	-0.863953	1.30611e-05	0.00102513
AT3G53720.1	-0.863909	0.000454081	0.0181801
AT4G13250.1	-0.856321	1.77535e-07	2.50156e-05
AT4G32850.1	-0.852602	0.00109736	0.0352555
AT5G66950.1	-0.849352	0.00108528	0.034993
AT5G14120.1	-0.837961	4.19771e-13	2.2763e-10
AT5G16970.1	-0.837898	0.000520509	0.0200744
AT4G30350.1	-0.832534	0.000631425	0.0231544
AT1G09940.1	-0.829397	0.0009032	0.0309632
AT5G20250.2	-0.819994	2.95146e-21	5.28164e-18
AT1G03740.1	-0.814023	0.000210854	0.0101431
AT4G38240.1	-0.808729	0.00162629	0.045574
AT1G28330.1	-0.807986	0.000545995	0.0207443
AT5G42940.1	-0.804619	0.000142432	0.00747457
AT1G66180.1	-0.802168	7.1483e-06	0.000620965
AT5G54380.1	-0.801703	5.40978e-09	1.13314e-06
AT5G66053.1	-0.79238	6.53107e-09	1.31318e-06
AT5G57460.1	-0.79171	0.000506222	0.0197074
AT5G66052.1	-0.790613	4.18213e-09	8.90942e-07
AT1G02620.1	-0.786952	0.00100978	0.0336499
AT2G28630.1	-0.784186	0.000399142	0.0167668
AT4G36690.3	-0.7808	0.000438618	0.017718
AT1G13640.1	-0.775078	2.45933e-05	0.00173952
AT3G06200.1	-0.770307	0.000435435	0.0176292
AT4G04740.1	-0.765894	0.000586132	0.0218063
AT5G51070.1	-0.759379	3.91828e-12	1.71019e-09
AT5G52190.1	-0.758241	1.87072e-05	0.00138333
AT1G33980.1	-0.753578	0.00040559	0.016984
AT2G13430.1	-0.753443	0.000496196	0.0195582
AT5G60710.1	-0.753291	1.30329e-05	0.00102513
AT4G36850.1	-0.750844	7.37631e-08	1.14782e-05
AT5G47590.1	-0.746511	0.00030117	0.0135858
AT5G25280.1	-0.741299	1.76232e-05	0.00131952
AT4G26480.1	-0.738664	4.73598e-05	0.00295297
AT2G36470.1	-0.729742	5.52421e-05	0.00333972
AT5G58900.1	-0.729265	0.00014632	0.00765614
AT2G16510.1	-0.72845	0.000489921	0.0193535
AT3G01290.1	-0.727509	0.0011164	0.0357388
AT5G52250.1	-0.723836	0.00154133	0.0443443
AT5G62190.1	-0.721225	4.95503e-06	0.000457063
AT3G09390.1	-0.718774	5.00844e-11	1.72358e-08
AT1G05380.1	-0.717543	0.00103555	0.0340624
AT5G07100.1	-0.714279	0.000705941	0.025165
AT3G14990.2	-0.711231	0.000101322	0.00566956
AT4G32530.1	-0.709441	0.000265103	0.0122902
AT2G33830.2	-0.707364	4.89051e-08	8.17904e-06
AT1G14400.1	-0.707221	8.5694e-08	1.31068e-05
AT1G32230.1	-0.706796	2.5639e-06	0.000262177
AT2G28840.1	-0.705251	0.000228406	0.0108235
AT3G48990.1	-0.701065	0.000277961	0.0127541
AT3G05160.1	-0.700306	0.000304068	0.0136716
AT1G28330.2	-0.691557	7.18746e-08	1.13823e-05
AT1G26665.1	-0.690896	1.50123e-05	0.00114806
AT3G20410.1	-0.690424	0.00059081	0.0219347
AT1G21680.1	-0.688735	2.26438e-06	0.000236965
AT3G56360.1	-0.688588	3.97022e-05	0.00260246
AT1G28330.3	-0.684446	6.16783e-06	0.000547845
AT5G44130.1	-0.682889	4.50243e-07	5.83848e-05
AT3G61630.1	-0.674513	0.000643652	0.0234586
AT5G01810.1	-0.669245	8.51406e-06	0.000725519
AT4G03020.2	-0.662692	0.000149336	0.00779116
AT5G56220.1	-0.660105	4.4817e-05	0.00282394
AT1G62810.1	-0.657674	2.2403e-05	0.00159722
AT4G33150.3	-0.650659	0.000470069	0.0186931
AT4G16380.1	-0.647967	0.00163246	0.045574
AT1G10760.1	-0.645606	7.86444e-08	1.21322e-05
AT2G36390.1	-0.645484	4.16285e-05	0.00268932
AT4G35230.1	-0.644819	0.000454168	0.0181801
AT1G69890.1	-0.639235	0.00134207	0.0402283
AT5G01210.1	-0.634534	0.000692695	0.0248412
AT1G21400.1	-0.632653	2.1488e-07	3.00412e-05
AT3G10410.1	-0.623598	1.46093e-05	0.00112686
AT1G45230.1	-0.622573	0.0017388	0.0473604
AT5G65010.1	-0.61619	0.000414458	0.0171683
AT5G48180.1	-0.614947	1.94987e-06	0.000208939
AT4G02510.1	-0.614301	4.79673e-06	0.000444754
AT5G07440.2	-0.609592	2.78399e-06	0.000278321
AT2G37230.1	-0.605291	0.0014324	0.0421593
AT1G10470.1	-0.600033	2.48659e-05	0.00175187
AT4G09730.1	-0.596838	0.0007989	0.0279519
AT3G26400.1	-0.595787	0.00157514	0.0450041
AT4G39980.1	-0.591312	0.000506588	0.0197074
AT2G15890.1	-0.589857	3.81597e-08	6.62979e-06
AT4G00800.1	-0.589382	0.000116959	0.00640057
AT1G22730.1	-0.587381	0.000526848	0.0202229
AT2G35820.1	0.587432	0.00150546	0.0436145
AT5G14550.1	0.592167	0.000157077	0.00810058
AT4G10340.1	0.592672	8.55739e-11	2.68657e-08
AT5G57660.1	0.594724	4.14514e-06	0.000390407
AT3G59060.3	0.596444	0.00104618	0.034163
AT4G27260.1	0.596538	0.000748091	0.0265617
AT1G52220.1	0.597991	8.35962e-07	0.0001004
AT3G59980.1	0.604706	0.00127236	0.0389211
AT3G21055.1	0.605574	3.53174e-05	0.00235823
AT2G46000.1	0.612547	0.000528881	0.0202229
AT1G54580.1	0.613974	0.000190145	0.00929684
AT3G56940.2	0.618434	0.000793581	0.0279519
AT4G00430.2	0.623449	0.000675622	0.0245238
AT5G04660.1	0.624361	0.000358525	0.0154971
AT2G39270.1	0.624661	0.000528203	0.0202229
AT4G27700.1	0.625829	3.57122e-07	4.66475e-05
AT5G64840.1	0.625841	0.000317404	0.01399
AT3G50750.1	0.627682	6.65088e-05	0.00394098
AT1G58290.1	0.627974	0.000308453	0.013834
AT1G21500.1	0.632468	0.000996076	0.0333173
AT1G67740.1	0.636933	8.8721e-08	1.34548e-05
AT4G26860.1	0.638003	4.7719e-05	0.00296504
AT1G17130.1	0.639707	0.00179383	0.0482715
AT2G05620.1	0.641542	2.36906e-07	3.28638e-05
AT1G08380.1	0.642225	1.50632e-15	1.17198e-12
AT1G31330.1	0.644239	2.83066e-08	5.06547e-06
AT3G07390.1	0.644544	0.000204672	0.00989895
AT2G26210.2	0.645597	0.000730033	0.025972
AT5G43190.1	0.648678	0.00160492	0.045515
AT2G06520.1	0.649275	1.26516e-06	0.000144204
AT1G44575.1	0.650029	2.87977e-08	5.10233e-06
AT5G65480.1	0.651202	1.81679e-11	6.77323e-09
AT1G51400.1	0.651392	5.79057e-06	0.000520715
AT4G17830.1	0.660716	2.66019e-06	0.00026895
AT5G13780.1	0.662565	1.56917e-09	3.69477e-07
AT2G30520.1	0.663585	5.0787e-07	6.44562e-05
AT5G45830.1	0.663754	0.000136746	0.00725488
AT2G33620.4	0.670596	0.00130062	0.0395827
AT5G54510.1	0.672689	3.50537e-05	0.00234938
AT3G21810.1	0.673889	0.00124589	0.0384401
AT3G10070.1	0.682025	0.000685445	0.0246802
AT1G51160.1	0.683651	0.00087948	0.0302078
AT5G61670.1	0.687383	4.361e-05	0.00277723
AT4G15140.1	0.688727	0.000666572	0.0242445
AT2G24280.1	0.695355	0.000101767	0.00566956
AT1G03130.1	0.700994	2.32888e-10	6.83202e-08
AT1G18265.1	0.701046	0.000797863	0.0279519
AT1G18060.1	0.701506	1.5593e-08	2.87667e-06
AT3G06870.1	0.701555	0.000298393	0.0135184
AT1G52230.1	0.70529	7.0812e-06	0.000618137
AT5G54110.1	0.705793	0.00168447	0.0464461
AT1G30380.1	0.707842	1.73346e-19	2.58502e-16
AT1G75690.1	0.717837	5.31545e-07	6.65174e-05
AT1G15960.1	0.718257	2.38121e-06	0.000246311
AT3G61430.1	0.719299	2.76426e-12	1.23666e-09
AT5G11420.1	0.721217	6.96841e-07	8.54108e-05
AT5G35970.1	0.722941	7.95283e-05	0.00462064
AT4G33100.1	0.72672	0.000962768	0.032507
AT4G23670.1	0.728597	1.40378e-06	0.000157005
AT5G06278.1	0.730387	0.000538916	0.0205189
AT1G69690.1	0.732145	0.000999054	0.0333546
AT2G28305.1	0.732596	0.00148797	0.0432962
AT2G42230.2	0.732856	0.000631002	0.0231544
AT5G47370.1	0.733686	0.0017489	0.0474264
AT3G17800.1	0.735938	1.09719e-05	0.000900651
AT3G47590.1	0.73705	0.00150622	0.0436145
AT4G00180.1	0.739391	0.00118193	0.0368479
AT3G60080.1	0.740557	3.60134e-05	0.00239576
AT2G34410.2	0.740974	0.000680274	0.0245929
AT3G18970.1	0.74165	0.000111109	0.00609906
AT1G74670.1	0.743058	7.35039e-08	1.14782e-05
AT3G17510.2	0.743605	0.000349417	0.0151768
AT3G17040.2	0.746495	1.58052e-05	0.00120253
AT1G51402.1	0.746893	2.16709e-08	3.91718e-06
AT1G70940.1	0.747606	4.36041e-13	2.29499e-10
AT5G15580.1	0.74779	2.19759e-09	4.85505e-07
AT1G18020.1	0.750172	1.49682e-05	0.00114806
AT5G28020.5	0.753987	0.00182276	0.0488298
AT1G15820.1	0.754238	2.70641e-12	1.23666e-09
AT2G36830.1	0.755487	1.18835e-08	2.26229e-06
AT1G62580.1	0.756571	0.000799742	0.0279519
AT1G11300.1	0.756756	0.00161223	0.0455514
AT4G23810.1	0.759038	4.47612e-05	0.00282394
AT5G38410.1	0.760871	2.48672e-12	1.17105e-09
AT4G16880.1	0.76165	0.000329799	0.0144297
AT2G25670.1	0.764471	5.22378e-07	6.58307e-05
AT2G44160.1	0.771115	7.85765e-07	9.56549e-05
AT1G09340.1	0.771288	1.44119e-10	4.3712e-08
AT3G54890.1	0.773283	2.02531e-11	7.3965e-09
AT5G47910.1	0.775349	0.00139199	0.0413096
AT5G49100.1	0.776503	0.000914239	0.0311625
AT3G53470.1	0.77821	1.71763e-05	0.00129692
AT3G05910.1	0.781071	2.9495e-06	0.000290007
AT1G76100.1	0.782824	2.74681e-10	7.91697e-08
AT4G36180.1	0.785027	5.98519e-05	0.00359093
AT3G01500.3	0.790369	4.49084e-13	2.2961e-10
AT4G33270.1	0.791912	0.000183629	0.00902756
AT4G13575.1	0.794639	0.00174917	0.0474264
AT4G11080.1	0.799109	2.55007e-07	3.48347e-05
AT1G06680.2	0.799308	6.40403e-11	2.08364e-08
AT3G08940.2	0.803035	1.84125e-09	4.11864e-07
AT2G36490.1	0.803529	1.12859e-05	0.000918002
AT1G64960.1	0.80585	0.000315983	0.0139617
AT2G15280.1	0.80593	1.18703e-05	0.000952552
AT2G42840.1	0.810693	9.75423e-14	5.8184e-11
AT1G54150.1	0.810864	0.00103929	0.0340624
AT5G56850.2	0.813333	0.00112035	0.0358013
AT5G58005.1	0.814927	0.00137623	0.0410427
AT1G15810.1	0.817043	1.2517e-09	2.98655e-07
AT5G13450.1	0.819374	0.000365278	0.0157509
AT1G29395.1	0.820458	5.89078e-05	0.00354935
AT2G34490.1	0.826431	0.00151924	0.0439206
AT3G23030.1	0.826832	9.31088e-05	0.00525609
AT4G24350.1	0.840514	0.000571346	0.0214345
AT5G57780.1	0.842247	1.26379e-05	0.00100069
AT2G35860.1	0.843935	0.0010819	0.034993
AT3G54220.1	0.844681	7.0678e-05	0.00416047
AT1G54790.3	0.84665	2.75386e-07	3.67764e-05
AT4G03205.2	0.848571	0.000429376	0.017455
AT3G25717.1	0.84945	0.000824243	0.0285849
AT1G06040.1	0.853964	1.24988e-05	0.00099851
AT3G07360.3	0.860126	0.00155844	0.0447378
AT5G54270.1	0.86436	4.30731e-18	4.81745e-15
AT5G23060.1	0.864953	1.17047e-09	2.90909e-07
AT2G45950.1	0.865828	0.000773844	0.0273675
AT4G35090.1	0.872414	1.8572e-05	0.00137903
AT5G12840.1	0.873852	0.000135808	0.00723297
AT2G10405.1	0.87484	0.000569314	0.0214031
AT3G51920.1	0.875909	1.37518e-05	0.00107462
AT1G14580.2	0.877011	0.00149582	0.0434541
AT4G18970.1	0.879884	8.59484e-06	0.000728932
AT3G56950.2	0.881186	5.43212e-10	1.4955e-07
AT1G66930.1	0.884096	0.000907034	0.0309759
AT3G50660.1	0.884896	0.00183851	0.0489671
AT1G78980.1	0.891977	4.67767e-05	0.00292682
AT1G64490.1	0.900452	0.0010295	0.033928
AT1G05835.1	0.903399	0.000102017	0.00566956
AT1G64640.1	0.907853	1.0959e-05	0.000900651
AT3G15710.1	0.911718	0.000119939	0.00654364
AT5G57345.1	0.917973	3.86972e-06	0.000368344
AT1G78370.1	0.931841	0.0018295	0.048937
AT3G19700.1	0.936214	1.85522e-05	0.00137903
AT2G31190.1	0.938346	0.00122757	0.0380717
AT3G21260.1	0.939013	0.00115718	0.0364573
AT3G08660.1	0.940463	9.15919e-05	0.00518682
AT5G02130.1	0.948996	1.72159e-09	3.97425e-07
AT5G54160.1	0.953126	1.32877e-07	1.94904e-05
AT4G38950.2	0.958533	2.91501e-05	0.00198343
AT2G38540.1	0.96674	9.05495e-17	8.52833e-14
AT5G14570.1	0.967529	3.72686e-06	0.00035856
AT3G09790.1	0.968963	0.000815267	0.0283286
AT3G14220.1	0.971179	3.69449e-05	0.00244863
AT5G42250.1	0.971905	1.08567e-05	0.000899447
AT2G23120.1	0.977311	0.000315108	0.0139576
AT5G22580.1	0.977935	2.87398e-06	0.000285722
AT5G14550.2	0.983984	4.11073e-08	7.01469e-06
AT5G59410.1	0.984746	0.000517823	0.0200139
AT5G49740.1	0.988894	2.93768e-05	0.00199128
AT2G41170.1	0.993209	0.000500772	0.019609
AT3G62030.1	1.00033	0.00051406	0.0199115
AT3G45443.1	1.00636	0.000524098	0.0201693
AT1G09310.1	1.00989	4.35081e-16	3.89289e-13
AT3G02830.1	1.0127	9.42171e-06	0.000790942
AT3G59400.1	1.02015	3.0498e-05	0.00205948
AT3G10420.2	1.0244	4.61244e-07	5.89568e-05
AT5G42530.1	1.02607	0.000276223	0.012707
AT1G20450.1	1.02839	1.91103e-05	0.00140732
AT4G19170.1	1.02913	1.82511e-09	4.11864e-07
AT2G27402.1	1.03236	0.00183883	0.0489671
AT1G52240.1	1.03607	0.00103762	0.0340624
AT1G29910.1	1.03764	4.25931e-14	2.72215e-11
AT5G44190.1	1.04454	0.000197485	0.00960325
AT1G73480.1	1.04617	0.000938407	0.0318649
AT4G30060.1	1.04666	0.000610742	0.0225811
AT2G38020.2	1.05197	0.00170169	0.0466335
AT5G16030.1	1.05226	7.65766e-10	2.07627e-07
AT3G53420.2	1.05263	1.14541e-15	9.31685e-13
AT2G01460.2	1.05398	0.00165666	0.046034
AT5G25980.2	1.05422	2.53639e-22	6.29715e-19
AT4G15420.1	1.05772	0.000331188	0.0144552
AT5G15780.1	1.06118	3.01792e-07	3.971e-05
AT1G70610.1	1.06162	0.00051053	0.0198177
AT1G44446.1	1.0621	3.03055e-13	1.74941e-10
AT1G06080.1	1.06321	2.10083e-05	0.0015159
AT3G11620.1	1.0652	0.00152376	0.0439801
AT4G20260.1	1.07244	0.000956551	0.0323582
AT1G08450.2	1.07354	0.00142298	0.042079
AT5G54190.1	1.07843	0.000377139	0.0159926
AT2G18970.1	1.08032	0.00131337	0.0397678
AT3G10915.6	1.0974	0.00118118	0.0368479
AT4G27310.1	1.10158	1.14502e-06	0.000133398
AT1G02205.2	1.10263	0.00113222	0.0359876
AT3G12600.1	1.10268	0.000369799	0.0158684
AT4G32920.1	1.10325	0.00113466	0.0360014
AT5G64940.1	1.1054	0.000135157	0.00721982
AT1G08840.1	1.10597	0.00175477	0.0475063
AT3G58900.3	1.10931	0.00107808	0.0349703
AT5G50100.1	1.11019	0.000409226	0.0170304
AT5G65890.1	1.12105	0.000275012	0.0126839
AT3G03020.2	1.12326	0.000975465	0.0327504
AT1G61180.1	1.1267	0.000169691	0.00851655
AT2G37975.1	1.13639	0.000310427	0.0138819
AT1G45545.1	1.1377	1.23887e-09	2.98655e-07
AT2G47490.1	1.13909	0.000835174	0.0288522
AT1G73870.1	1.14795	8.68089e-05	0.00498266
AT5G46240.1	1.1489	2.76578e-05	0.00189631
AT5G63890.1	1.15	0.00076835	0.027227
AT5G43150.1	1.16232	0.000498998	0.0195824
AT1G19485.1	1.16989	0.000643143	0.0234586
AT1G76550.1	1.17757	0.000227801	0.0108235
AT3G04050.1	1.18133	0.00169751	0.0465905
AT5G12050.1	1.18467	4.08352e-05	0.00264763
AT5G52900.1	1.18893	2.54139e-06	0.000261369
AT3G48160.2	1.18914	0.00162739	0.045574
AT4G34760.1	1.19549	0.00013703	0.00725488
AT3G27650.1	1.19702	0.00101851	0.0337524
AT5G54280.1	1.20313	8.46593e-12	3.5232e-09
AT4G13572.1	1.20632	3.23836e-05	0.00217859
AT1G64780.1	1.20999	6.82984e-06	0.000599118
AT2G15440.1	1.21331	0.00123599	0.0382665
AT1G44000.1	1.22197	1.69306e-08	3.09157e-06
AT3G52430.1	1.22214	1.89731e-20	3.08658e-17
AT4G14150.1	1.22494	0.000322654	0.0141865
AT5G66930.3	1.23372	0.000373397	0.0159094
AT3G54500.1	1.24083	8.63268e-10	2.3057e-07
AT1G07180.1	1.24637	2.95544e-07	3.91761e-05
AT2G39050.1	1.26155	0.00082745	0.0286407
AT5G65060.2	1.26323	0.00068212	0.02461
AT2G30480.4	1.27512	0.000551874	0.0209192
AT2G46830.2	1.27852	0.000628352	0.0231365
AT5G46110.2	1.28825	1.75773e-05	0.00131952
AT4G16780.1	1.30887	0.000505951	0.0197074
AT3G22060.1	1.31193	0.000122921	0.00666569
AT1G01190.1	1.315	0.000485975	0.0192401
AT5G24120.1	1.31529	5.55238e-06	0.000501818
AT3G54490.1	1.32246	0.000430157	0.017455
AT5G51720.1	1.32343	2.51249e-05	0.00175627
AT4G38820.1	1.3245	1.40642e-07	2.02967e-05
AT3G15540.1	1.3301	5.16507e-05	0.00317625
AT3G63450.2	1.33345	0.000408491	0.0170304
AT5G02540.1	1.37931	8.90807e-06	0.000751934
AT5G17310.1	1.39758	2.43623e-07	3.35356e-05
AT1G19450.1	1.41016	7.07995e-09	1.40773e-06
AT5G62430.1	1.41098	1.56042e-07	2.21616e-05
AT1G63760.1	1.42327	0.000153035	0.00793788
AT5G36700.1	1.46753	5.44524e-07	6.72018e-05
AT5G36790.1	1.46753	5.44524e-07	6.72018e-05
AT2G46790.2	1.52386	4.2367e-05	0.00272718
AT3G55240.1	1.53707	4.22902e-08	7.13947e-06
AT5G22500.1	1.5427	1.36397e-07	1.98441e-05
AT5G59070.1	1.56215	1.197e-11	4.86824e-09
AT1G75100.1	1.5625	2.37773e-15	1.7729e-12
AT1G07485.1	1.59285	1.01679e-07	1.51629e-05
AT2G05070.1	1.62584	9.25918e-16	7.89015e-13
AT5G52570.1	1.66654	7.26616e-06	0.000628154
AT4G31380.1	1.74921	3.26816e-06	0.000317847
AT5G48490.1	1.77195	2.15106e-19	2.96102e-16
AT2G05100.1	1.78481	8.31917e-22	1.65413e-18
AT3G12320.1	1.78612	5.23697e-08	8.59775e-06
AT1G29920.1	1.96903	5.75851e-33	2.57621e-29
AT1G71530.1	2.08616	3.28974e-08	5.77156e-06
AT4G32280.1	2.29348	4.05915e-19	4.84256e-16
AT3G27690.1	2.31086	3.63846e-17	3.83001e-14
AT5G12440.2	2.80873	8.36921e-14	5.16438e-11
AT1G28330.5	3.94401	2.568e-28	9.19088e-25
AT5G09390.2	4.27489	4.38787e-35	2.61736e-31
AT4G01610.2	4.71003	2.47323e-44	2.21292e-40
