# Supplementary material for: Plant Phenotypic and Transcriptional Changes Induced by Volatiles from the Fungal Root Pathogen Rhizoctonia solani
Source: Front Plant Sci. 2017 Jul 21;8:1262. doi: 10.3389/fpls.2017.01262 (PMC5519581; doi:10.3389/fpls.2017.01262)
Supplement: Supplementary file 2 [file Table_2.XLSX]

## Sheet: Sheet1
Table S2. Output of Single Enrichment Analysis (SEA) performed for the up-regulated genes of Arabidopsis thaliana shoots exposed to VOCs emitted by Rhizoctonia solani.
SEA was performed using AgriGO (http://bioinfo.cau.edu.cn/agriGO/index.php) using Fisher test with FDR (Hochberg) at 0.05.
GO term	Ontology	Description	Number in input list	Number in reference	P-value	FDR	entries
GO:0009628	P	response to abiotic stimulus	44	1471	1.3e-16	1.8e-14	// AT4G23670.1 // AT5G38410.1 // AT3G54220.1 // AT4G16780.1 // AT3G61430.1 // AT2G05100.1 // AT4G00430.2 // AT2G31190.1 // AT1G15820.1 // AT5G47910.1 // AT4G20260.1 // AT1G58290.1 // AT2G30520.1 // AT1G51400.1 // AT3G51920.1 // AT3G08940.2 // AT5G65060.2 // AT1G29395.1 // AT3G15540.1 // AT3G53420.2 // AT3G59060.3 // AT5G54110.1 // AT5G24120.1 // AT3G08660.1 // AT5G63890.1 // AT4G35090.1 // AT4G10…
GO:0015979	P	photosynthesis	18	162	3e-16	2.1e-14	// AT3G27690.1 // AT1G52230.1 // AT1G06680.2 // AT1G15820.1 // AT1G08380.1 // AT2G05100.1 // AT2G05620.1 // AT1G31330.1 // AT1G03130.1 // AT5G49740.1 // AT4G10340.1 // AT1G30380.1 // AT1G29910.1 // AT1G29920.1 // AT2G05070.1 // AT1G67740.1 // AT5G54270.1 // AT3G54890.1
GO:0009416	P	response to light stimulus	28	596	2e-15	9.4e-14	// AT5G38410.1 // AT4G16780.1 // AT2G05100.1 // AT2G31190.1 // AT1G15820.1 // AT1G58290.1 // AT2G30520.1 // AT1G51400.1 // AT3G08940.2 // AT3G59060.3 // AT3G15540.1 // AT5G24120.1 // AT3G08660.1 // AT5G63890.1 // AT4G35090.1 // AT4G10340.1 // AT4G32280.1 // AT1G29920.1 // AT2G46830.2 // AT1G06040.1 // AT1G44575.1 // AT2G05620.1 // AT3G27690.1 // AT5G47370.1 // AT3G17800.1 // AT3G54890.1 // AT3G62…
GO:0009314	P	response to radiation	28	613	4e-15	1.4e-13	// AT5G38410.1 // AT4G16780.1 // AT2G05100.1 // AT2G31190.1 // AT1G15820.1 // AT1G58290.1 // AT2G30520.1 // AT1G51400.1 // AT3G08940.2 // AT3G59060.3 // AT3G15540.1 // AT5G24120.1 // AT3G08660.1 // AT5G63890.1 // AT4G35090.1 // AT4G10340.1 // AT4G32280.1 // AT1G29920.1 // AT2G46830.2 // AT1G06040.1 // AT1G44575.1 // AT2G05620.1 // AT3G27690.1 // AT5G47370.1 // AT3G17800.1 // AT3G54890.1 // AT3G62…
GO:0010218	P	response to far red light	10	57	2.3e-11	6.5e-10	// AT5G38410.1 // AT4G16780.1 // AT2G05100.1 // AT3G27690.1 // AT3G08940.2 // AT4G10340.1 // AT4G32280.1 // AT1G29920.1 // AT5G24120.1 // AT3G54890.1
GO:0009637	P	response to blue light	10	69	1.3e-10	2.9e-09	// AT5G38410.1 // AT5G24120.1 // AT2G30520.1 // AT2G05100.1 // AT3G27690.1 // AT3G08940.2 // AT4G10340.1 // AT1G29920.1 // AT3G15540.1 // AT3G54890.1
GO:0009639	P	response to red or far red light	14	210	3.7e-10	7.3e-09	// AT5G38410.1 // AT4G16780.1 // AT1G06040.1 // AT2G05100.1 // AT3G27690.1 // AT3G08940.2 // AT4G10340.1 // AT4G32280.1 // AT3G59060.3 // AT5G47370.1 // AT1G29920.1 // AT5G24120.1 // AT3G54890.1 // AT2G46790.2
GO:0050896	P	response to stimulus	61	4057	1e-09	1.7e-08	// AT4G23670.1 // AT5G38410.1 // AT3G54220.1 // AT2G36490.1 // AT3G07390.1 // AT3G61430.1 // AT2G05100.1 // AT4G00430.2 // AT1G15820.1 // AT2G31190.1 // AT4G16780.1 // AT4G24350.1 // AT5G47910.1 // AT4G20260.1 // AT4G34760.1 // AT1G58290.1 // AT5G54510.1 // AT1G51400.1 // AT3G51920.1 // AT3G08940.2 // AT5G65060.2 // AT5G64840.1 // AT1G76100.1 // AT1G44575.1 // AT3G53420.2 // AT3G59060.3 // AT5G54…
GO:0010114	P	response to red light	9	77	6.1e-09	9.4e-08	// AT5G38410.1 // AT5G24120.1 // AT2G05100.1 // AT3G27690.1 // AT3G08940.2 // AT4G10340.1 // AT4G32280.1 // AT1G29920.1 // AT3G54890.1
GO:0046148	P	pigment biosynthetic process	8	112	1.4e-06	2e-05	// AT1G44446.1 // AT1G58290.1 // AT5G61670.1 // AT5G44190.1 // AT3G59400.1 // AT5G52570.1 // AT5G54190.1 // AT5G54160.1
GO:0042440	P	pigment metabolic process	8	134	5.1e-06	6.3e-05	// AT1G44446.1 // AT1G58290.1 // AT5G61670.1 // AT5G44190.1 // AT3G59400.1 // AT5G52570.1 // AT5G54190.1 // AT5G54160.1
GO:0015995	P	chlorophyll biosynthetic process	5	47	2.4e-05	0.00028	// AT5G54190.1 // AT1G44446.1 // AT1G58290.1 // AT5G44190.1 // AT3G59400.1
GO:0009725	P	response to hormone stimulus	19	982	4.3e-05	0.00045	// AT4G34760.1 // AT4G16780.1 // AT5G54510.1 // AT2G36830.1 // AT4G27260.1 // AT3G07390.1 // AT3G22060.1 // AT3G50660.1 // AT3G51920.1 // AT4G32280.1 // AT3G62030.1 // AT5G47370.1 // AT3G23030.1 // AT1G20450.1 // AT1G29395.1 // AT3G17510.2 // AT3G15540.1 // AT1G74670.1 // AT2G46830.2
GO:0006779	P	porphyrin biosynthetic process	5	65	0.0001	0.001	// AT5G54190.1 // AT1G44446.1 // AT1G58290.1 // AT5G44190.1 // AT3G59400.1
GO:0015994	P	chlorophyll metabolic process	5	66	0.00011	0.001	// AT5G54190.1 // AT1G44446.1 // AT1G58290.1 // AT5G44190.1 // AT3G59400.1
GO:0009719	P	response to endogenous stimulus	19	1068	0.00013	0.0011	// AT4G34760.1 // AT4G16780.1 // AT5G54510.1 // AT2G36830.1 // AT4G27260.1 // AT3G07390.1 // AT3G22060.1 // AT3G50660.1 // AT3G51920.1 // AT4G32280.1 // AT3G62030.1 // AT5G47370.1 // AT3G23030.1 // AT1G20450.1 // AT1G29395.1 // AT3G17510.2 // AT3G15540.1 // AT1G74670.1 // AT2G46830.2
GO:0033014	P	tetrapyrrole biosynthetic process	5	72	0.00016	0.0013	// AT5G54190.1 // AT1G44446.1 // AT1G58290.1 // AT5G44190.1 // AT3G59400.1
GO:0042221	P	response to chemical stimulus	29	2085	0.00017	0.0013	// AT4G23670.1 // AT4G16780.1 // AT3G07390.1 // AT3G61430.1 // AT4G00430.2 // AT4G34760.1 // AT5G54510.1 // AT1G51400.1 // AT3G51920.1 // AT1G29395.1 // AT3G15540.1 // AT3G53420.2 // AT3G52430.1 // AT2G36830.1 // AT3G22060.1 // AT3G50660.1 // AT4G35090.1 // AT4G32280.1 // AT1G76100.1 // AT4G23810.1 // AT3G23030.1 // AT3G17510.2 // AT1G74670.1 // AT2G46830.2 // AT4G27260.1 // AT2G05620.1 // AT5G47…
GO:0009733	P	response to auxin stimulus	10	360	0.00019	0.0014	// AT4G16780.1 // AT5G54510.1 // AT4G27260.1 // AT3G07390.1 // AT4G32280.1 // AT4G34760.1 // AT5G47370.1 // AT3G23030.1 // AT3G15540.1 // AT2G46830.2
GO:0010033	P	response to organic substance	21	1342	0.00031	0.0021	// AT4G34760.1 // AT4G16780.1 // AT5G54510.1 // AT2G36830.1 // AT4G27260.1 // AT3G07390.1 // AT3G22060.1 // AT3G50660.1 // AT3G51920.1 // AT1G20450.1 // AT4G32280.1 // AT3G62030.1 // AT5G47370.1 // AT3G23030.1 // AT4G23810.1 // AT1G29395.1 // AT3G17510.2 // AT3G15540.1 // AT1G74670.1 // AT2G46830.2 // AT3G52430.1
GO:0006778	P	porphyrin metabolic process	5	89	0.00041	0.0027	// AT5G54190.1 // AT1G44446.1 // AT1G58290.1 // AT5G44190.1 // AT3G59400.1
GO:0033013	P	tetrapyrrole metabolic process	5	93	0.0005	0.0031	// AT5G54190.1 // AT1G44446.1 // AT1G58290.1 // AT5G44190.1 // AT3G59400.1
GO:0006091	P	generation of precursor metabolites and energy	8	285	0.00079	0.0045	// AT3G04050.1 // AT1G76550.1 // AT1G08380.1 // AT2G05620.1 // AT3G54890.1 // AT5G49740.1 // AT1G06680.2 // AT5G13450.1
GO:0019684	P	photosynthesis, light reaction	5	103	0.00077	0.0045	// AT5G49740.1 // AT1G08380.1 // AT2G05620.1 // AT1G06680.2 // AT3G54890.1
GO:0009414	P	response to water deprivation	7	229	0.001	0.0057	// AT3G51920.1 // AT3G61430.1 // AT2G05620.1 // AT4G00430.2 // AT1G20450.1 // AT1G29395.1 // AT3G53420.2
GO:0009415	P	response to water	7	240	0.0013	0.0071	// AT3G51920.1 // AT3G61430.1 // AT2G05620.1 // AT4G00430.2 // AT1G20450.1 // AT1G29395.1 // AT3G53420.2
GO:0018130	P	heterocycle biosynthetic process	5	123	0.0016	0.0084	// AT5G54190.1 // AT1G44446.1 // AT1G58290.1 // AT5G44190.1 // AT3G59400.1
GO:0009605	P	response to external stimulus	9	429	0.0027	0.013	// AT3G54220.1 // AT2G30520.1 // AT1G51400.1 // AT4G35090.1 // AT3G59060.3 // AT1G70940.1 // AT1G29395.1 // AT4G24350.1 // AT3G15540.1
GO:0009266	P	response to temperature stimulus	9	485	0.0059	0.028	// AT1G09340.1 // AT4G35090.1 // AT5G65060.2 // AT3G01500.3 // AT1G20450.1 // AT1G29395.1 // AT5G47910.1 // AT4G20260.1 // AT2G46790.2
GO:0009409	P	response to cold	7	328	0.0072	0.033	// AT4G35090.1 // AT5G65060.2 // AT3G01500.3 // AT1G20450.1 // AT1G29395.1 // AT4G20260.1 // AT1G09340.1
GO:0034641	P	cellular nitrogen compound metabolic process	9	506	0.0076	0.034	// AT1G58290.1 // AT2G44160.1 // AT1G44446.1 // AT5G44190.1 // AT3G59060.3 // AT5G54190.1 // AT5G28020.5 // AT3G62030.1 // AT3G59400.1
GO:0051188	P	cofactor biosynthetic process	5	191	0.01	0.043	// AT5G54190.1 // AT1G44446.1 // AT1G58290.1 // AT5G44190.1 // AT3G59400.1
GO:0048519	P	negative regulation of biological process	8	442	0.011	0.044	// AT4G16780.1 // AT3G52430.1 // AT5G62430.1 // AT5G44190.1 // AT5G65060.2 // AT2G36490.1 // AT5G47910.1 // AT3G48160.2
GO:0016168	F	chlorophyll binding	10	38	6.9e-13	3.2e-11	// AT2G05100.1 // AT3G27690.1 // AT3G08940.2 // AT4G10340.1 // AT1G29910.1 // AT1G29920.1 // AT2G05070.1 // AT1G15820.1 // AT1G44575.1 // AT3G54890.1
GO:0046906	F	tetrapyrrole binding	11	136	4.5e-09	1e-07	// AT2G05100.1 // AT3G27690.1 // AT3G08940.2 // AT4G10340.1 // AT3G59400.1 // AT1G29910.1 // AT1G29920.1 // AT2G05070.1 // AT1G15820.1 // AT1G44575.1 // AT3G54890.1
GO:0022803	F	passive transmembrane transporter activity	5	152	0.004	0.037	// AT4G00430.2 // AT3G61430.1 // AT2G36830.1 // AT3G53420.2 // AT5G46240.1
GO:0022838	F	substrate-specific channel activity	5	151	0.0039	0.037	// AT4G00430.2 // AT3G61430.1 // AT2G36830.1 // AT3G53420.2 // AT5G46240.1
GO:0015267	F	channel activity	5	152	0.004	0.037	// AT4G00430.2 // AT3G61430.1 // AT2G36830.1 // AT3G53420.2 // AT5G46240.1
GO:0044435	C	plastid part	31	867	7.1e-14	1.9e-12	// AT5G38410.1 // AT1G06680.2 // AT3G01500.3 // AT2G05100.1 // AT1G52230.1 // AT1G52220.1 // AT1G15820.1 // AT2G31190.1 // AT1G67740.1 // AT5G51720.1 // AT4G27700.1 // AT1G51400.1 // AT5G36790.1 // AT1G44446.1 // AT1G75690.1 // AT1G29910.1 // AT1G29395.1 // AT1G44575.1 // AT1G09340.1 // AT3G21055.1 // AT4G35090.1 // AT4G10340.1 // AT1G76100.1 // AT1G31330.1 // AT3G53470.1 // AT2G05620.1 // AT4G19…
GO:0044434	C	chloroplast part	29	746	6.4e-14	1.9e-12	// AT5G38410.1 // AT1G06680.2 // AT2G05100.1 // AT1G52230.1 // AT1G52220.1 // AT1G15820.1 // AT2G31190.1 // AT1G67740.1 // AT5G51720.1 // AT1G75690.1 // AT1G51400.1 // AT5G36790.1 // AT1G44446.1 // AT4G27700.1 // AT1G29910.1 // AT1G29395.1 // AT1G44575.1 // AT1G09340.1 // AT3G21055.1 // AT1G31330.1 // AT4G10340.1 // AT1G76100.1 // AT3G53470.1 // AT2G05620.1 // AT4G19170.1 // AT5G35970.1 // AT2G05…
GO:0009579	C	thylakoid	21	376	3.4e-13	5.9e-12	// AT5G38410.1 // AT1G03130.1 // AT4G27700.1 // AT3G21055.1 // AT1G06680.2 // AT1G51400.1 // AT1G15820.1 // AT1G29395.1 // AT3G53470.1 // AT1G44446.1 // AT2G05620.1 // AT1G31330.1 // AT1G75690.1 // AT4G10340.1 // AT1G52220.1 // AT1G67740.1 // AT1G30380.1 // AT1G76100.1 // AT1G52230.1 // AT1G44575.1 // AT1G08380.1
GO:0034357	C	photosynthetic membrane	18	273	1.3e-12	1.7e-11	// AT1G03130.1 // AT4G27700.1 // AT3G21055.1 // AT1G06680.2 // AT1G51400.1 // AT1G15820.1 // AT3G53470.1 // AT1G44446.1 // AT1G52230.1 // AT1G31330.1 // AT1G75690.1 // AT4G10340.1 // AT1G52220.1 // AT1G29395.1 // AT1G30380.1 // AT1G67740.1 // AT1G44575.1 // AT1G08380.1
GO:0009521	C	photosystem	11	66	3.8e-12	4e-11	// AT3G21055.1 // AT1G51400.1 // AT1G08380.1 // AT1G52230.1 // AT1G31330.1 // AT1G03130.1 // AT4G10340.1 // AT1G06680.2 // AT1G15820.1 // AT1G30380.1 // AT1G67740.1
GO:0030076	C	light-harvesting complex	9	31	4.7e-12	4.2e-11	// AT2G05100.1 // AT3G27690.1 // AT4G10340.1 // AT1G29910.1 // AT1G29920.1 // AT2G05070.1 // AT5G54270.1 // AT1G44575.1 // AT3G54890.1
GO:0010287	C	plastoglobule	10	81	5.3e-10	4e-09	// AT2G05100.1 // AT4G19170.1 // AT1G31330.1 // AT4G10340.1 // AT1G09340.1 // AT1G29910.1 // AT1G52230.1 // AT2G05070.1 // AT1G15820.1 // AT3G54890.1
GO:0005622	C	intracellular	107	9671	3.9e-09	2.6e-08	// AT1G07180.1 // AT5G15580.1 // AT1G52220.1 // AT2G31190.1 // AT4G16780.1 // AT3G48160.2 // AT2G45950.1 // AT5G54510.1 // AT2G38020.2 // AT1G44446.1 // AT1G75690.1 // AT2G33620.4 // AT1G29910.1 // AT1G76100.1 // AT5G54160.1 // AT3G15710.1 // AT3G21055.1 // AT2G36830.1 // AT4G32920.1 // AT4G10340.1 // AT1G29920.1 // AT4G23810.1 // AT2G46830.2 // AT1G06040.1 // AT3G53470.1 // AT2G05620.1 // AT4G19…
GO:0044422	C	organelle part	44	2562	8.6e-09	5e-08	// AT1G07180.1 // AT1G06680.2 // AT5G38410.1 // AT5G13450.1 // AT3G01500.3 // AT2G05100.1 // AT1G52230.1 // AT1G52220.1 // AT1G15820.1 // AT2G31190.1 // AT1G67740.1 // AT5G51720.1 // AT4G38950.2 // AT5G14570.1 // AT1G51400.1 // AT2G38020.2 // AT1G44446.1 // AT1G75690.1 // AT1G29910.1 // AT1G29395.1 // AT1G44575.1 // AT5G12840.1 // AT5G35970.1 // AT3G21055.1 // AT2G36830.1 // AT1G09340.1 // AT4G35…
GO:0044424	C	intracellular part	103	9302	9.4e-09	5e-08	// AT1G07180.1 // AT5G15580.1 // AT1G52220.1 // AT2G31190.1 // AT4G16780.1 // AT3G48160.2 // AT2G45950.1 // AT5G54510.1 // AT2G38020.2 // AT1G44446.1 // AT1G75690.1 // AT2G33620.4 // AT1G29910.1 // AT1G76100.1 // AT5G54160.1 // AT3G15710.1 // AT3G21055.1 // AT2G36830.1 // AT4G32920.1 // AT4G10340.1 // AT1G29920.1 // AT4G23810.1 // AT2G46830.2 // AT1G06040.1 // AT3G53470.1 // AT2G05620.1 // AT4G19…
GO:0009507	C	chloroplast	45	2740	2.1e-08	1e-07	// AT5G38410.1 // AT1G06680.2 // AT5G13450.1 // AT3G01500.3 // AT2G05100.1 // AT1G52230.1 // AT2G31190.1 // AT1G52220.1 // AT1G15820.1 // AT5G22580.1 // AT1G67740.1 // AT5G51720.1 // AT4G27700.1 // AT1G58290.1 // AT1G51400.1 // AT5G36790.1 // AT1G44446.1 // AT1G71530.1 // AT1G75690.1 // AT3G59400.1 // AT1G29910.1 // AT1G09340.1 // AT1G29395.1 // AT1G44575.1 // AT1G18060.1 // AT5G65480.1 // AT3G03…
GO:0044446	C	intracellular organelle part	43	2561	2.5e-08	1.1e-07	// AT1G07180.1 // AT1G06680.2 // AT5G38410.1 // AT5G13450.1 // AT3G01500.3 // AT2G05100.1 // AT1G52230.1 // AT1G52220.1 // AT1G15820.1 // AT2G31190.1 // AT1G67740.1 // AT5G51720.1 // AT4G38950.2 // AT5G14570.1 // AT1G51400.1 // AT2G38020.2 // AT1G44446.1 // AT1G75690.1 // AT1G29910.1 // AT1G29395.1 // AT1G44575.1 // AT5G12840.1 // AT5G35970.1 // AT3G21055.1 // AT2G36830.1 // AT1G09340.1 // AT4G35…
GO:0009536	C	plastid	47	2965	2.8e-08	1.1e-07	// AT5G38410.1 // AT5G61670.1 // AT1G06680.2 // AT5G13450.1 // AT3G01500.3 // AT2G05100.1 // AT1G52230.1 // AT2G31190.1 // AT1G52220.1 // AT1G15820.1 // AT5G22580.1 // AT1G67740.1 // AT5G51720.1 // AT4G27700.1 // AT1G58290.1 // AT1G51400.1 // AT5G36790.1 // AT1G44446.1 // AT1G71530.1 // AT1G75690.1 // AT3G59400.1 // AT1G29910.1 // AT1G09340.1 // AT1G29395.1 // AT1G44575.1 // AT1G18060.1 // AT5G65…
GO:0005623	C	cell	144	15217	4e-08	1.4e-07	// AT1G07180.1 // AT3G55240.1 // AT5G15580.1 // AT4G33270.1 // AT1G52220.1 // AT2G31190.1 // AT4G16780.1 // AT1G05835.1 // AT2G45950.1 // AT5G54510.1 // AT2G38020.2 // AT1G44446.1 // AT1G74670.1 // AT1G75690.1 // AT1G18265.1 // AT1G29910.1 // AT1G76100.1 // AT3G58900.3 // AT3G53420.2 // AT5G54160.1 // AT3G15710.1 // AT5G48490.1 // AT3G21055.1 // AT2G36830.1 // AT4G32920.1 // AT4G10340.1 // AT5G46…
GO:0044464	C	cell part	144	15217	4e-08	1.4e-07	// AT1G07180.1 // AT3G55240.1 // AT5G15580.1 // AT4G33270.1 // AT1G52220.1 // AT2G31190.1 // AT4G16780.1 // AT1G05835.1 // AT2G45950.1 // AT5G54510.1 // AT2G38020.2 // AT1G44446.1 // AT1G74670.1 // AT1G75690.1 // AT1G18265.1 // AT1G29910.1 // AT1G76100.1 // AT3G58900.3 // AT3G53420.2 // AT5G54160.1 // AT3G15710.1 // AT5G48490.1 // AT3G21055.1 // AT2G36830.1 // AT4G32920.1 // AT4G10340.1 // AT5G46…
GO:0043227	C	membrane-bounded organelle	87	7622	7.3e-08	2.4e-07	// AT1G07180.1 // AT5G15580.1 // AT1G52220.1 // AT2G31190.1 // AT4G16780.1 // AT2G38020.2 // AT1G44446.1 // AT1G75690.1 // AT1G29910.1 // AT1G76100.1 // AT5G54160.1 // AT3G15710.1 // AT3G21055.1 // AT2G36830.1 // AT4G32920.1 // AT4G10340.1 // AT4G23810.1 // AT2G46830.2 // AT1G06040.1 // AT3G53470.1 // AT2G05620.1 // AT4G19170.1 // AT5G54190.1 // AT5G65890.1 // AT3G54890.1 // AT3G54220.1 // AT3G14…
GO:0031976	C	plastid thylakoid	13	293	1.5e-07	4.2e-07	// AT4G27700.1 // AT3G21055.1 // AT1G06680.2 // AT1G51400.1 // AT1G29395.1 // AT3G53470.1 // AT2G05620.1 // AT1G75690.1 // AT4G10340.1 // AT1G52220.1 // AT1G67740.1 // AT1G76100.1 // AT1G44575.1
GO:0031984	C	organelle subcompartment	13	295	1.7e-07	4.2e-07	// AT4G27700.1 // AT3G21055.1 // AT1G06680.2 // AT1G51400.1 // AT1G29395.1 // AT3G53470.1 // AT2G05620.1 // AT1G75690.1 // AT4G10340.1 // AT1G52220.1 // AT1G67740.1 // AT1G76100.1 // AT1G44575.1
GO:0043231	C	intracellular membrane-bounded organelle	86	7615	1.5e-07	4.2e-07	// AT1G07180.1 // AT5G15580.1 // AT1G52220.1 // AT2G31190.1 // AT4G16780.1 // AT2G38020.2 // AT1G44446.1 // AT1G75690.1 // AT1G29910.1 // AT1G76100.1 // AT5G54160.1 // AT3G15710.1 // AT3G21055.1 // AT2G36830.1 // AT4G32920.1 // AT4G10340.1 // AT4G23810.1 // AT2G46830.2 // AT1G06040.1 // AT3G53470.1 // AT2G05620.1 // AT4G19170.1 // AT5G54190.1 // AT5G65890.1 // AT3G54890.1 // AT3G54220.1 // AT3G14…
GO:0042651	C	thylakoid membrane	12	244	1.6e-07	4.2e-07	// AT4G27700.1 // AT3G21055.1 // AT1G06680.2 // AT1G51400.1 // AT3G53470.1 // AT1G44446.1 // AT1G75690.1 // AT4G10340.1 // AT1G52220.1 // AT1G29395.1 // AT1G67740.1 // AT1G44575.1
GO:0009534	C	chloroplast thylakoid	13	290	1.4e-07	4.2e-07	// AT4G27700.1 // AT3G21055.1 // AT1G06680.2 // AT1G51400.1 // AT1G29395.1 // AT3G53470.1 // AT2G05620.1 // AT1G75690.1 // AT4G10340.1 // AT1G52220.1 // AT1G67740.1 // AT1G76100.1 // AT1G44575.1
GO:0043234	C	protein complex	29	1443	1.8e-07	4.2e-07	// AT5G38410.1 // AT5G13450.1 // AT2G05100.1 // AT1G30380.1 // AT1G03130.1 // AT4G33270.1 // AT1G06680.2 // AT1G15820.1 // AT1G67740.1 // AT4G38950.2 // AT2G45950.1 // AT1G51400.1 // AT1G29910.1 // AT1G21500.1 // AT1G44575.1 // AT1G76550.1 // AT5G12840.1 // AT3G21055.1 // AT1G08380.1 // AT1G31330.1 // AT4G10340.1 // AT1G29920.1 // AT5G54270.1 // AT1G52230.1 // AT3G27690.1 // AT5G54280.1 // AT2G05…
GO:0043226	C	organelle	90	8155	1.8e-07	4.2e-07	// AT1G07180.1 // AT5G15580.1 // AT1G52220.1 // AT2G31190.1 // AT4G16780.1 // AT2G38020.2 // AT1G44446.1 // AT1G75690.1 // AT1G29910.1 // AT1G76100.1 // AT5G54160.1 // AT3G15710.1 // AT3G21055.1 // AT2G36830.1 // AT4G32920.1 // AT4G10340.1 // AT4G23810.1 // AT2G46830.2 // AT1G06040.1 // AT3G53470.1 // AT2G05620.1 // AT4G19170.1 // AT5G54190.1 // AT5G65890.1 // AT3G54890.1 // AT3G54220.1 // AT3G14…
GO:0044436	C	thylakoid part	13	307	2.6e-07	5.7e-07	// AT4G27700.1 // AT3G21055.1 // AT1G06680.2 // AT1G51400.1 // AT1G29395.1 // AT3G53470.1 // AT1G44446.1 // AT1G75690.1 // AT4G10340.1 // AT1G52220.1 // AT1G67740.1 // AT1G76100.1 // AT1G44575.1
GO:0043229	C	intracellular organelle	89	8149	3.6e-07	7.4e-07	// AT1G07180.1 // AT5G15580.1 // AT1G52220.1 // AT2G31190.1 // AT4G16780.1 // AT2G38020.2 // AT1G44446.1 // AT1G75690.1 // AT1G29910.1 // AT1G76100.1 // AT5G54160.1 // AT3G15710.1 // AT3G21055.1 // AT2G36830.1 // AT4G32920.1 // AT4G10340.1 // AT4G23810.1 // AT2G46830.2 // AT1G06040.1 // AT3G53470.1 // AT2G05620.1 // AT4G19170.1 // AT5G54190.1 // AT5G65890.1 // AT3G54890.1 // AT3G54220.1 // AT3G14…
GO:0044444	C	cytoplasmic part	74	6289	3.5e-07	7.4e-07	// AT4G23670.1 // AT1G07180.1 // AT5G61670.1 // AT1G06680.2 // AT3G14220.1 // AT5G38410.1 // AT5G13450.1 // AT3G01500.3 // AT2G05100.1 // AT1G21500.1 // AT5G15580.1 // AT1G52230.1 // AT5G22580.1 // AT1G69690.1 // AT1G52220.1 // AT1G15820.1 // AT2G31190.1 // AT1G67740.1 // AT5G51720.1 // AT4G14150.1 // AT3G22060.1 // AT5G23060.1 // AT5G14570.1 // AT2G24280.1 // AT1G58290.1 // AT1G51400.1 // AT2G38…
GO:0005737	C	cytoplasm	78	6822	4.7e-07	9.2e-07	// AT4G23670.1 // AT1G07180.1 // AT5G61670.1 // AT1G06680.2 // AT3G14220.1 // AT5G38410.1 // AT5G13450.1 // AT3G01500.3 // AT2G05100.1 // AT1G21500.1 // AT5G15580.1 // AT1G52230.1 // AT5G22580.1 // AT1G69690.1 // AT1G52220.1 // AT1G15820.1 // AT2G31190.1 // AT1G67740.1 // AT5G51720.1 // AT4G14150.1 // AT3G22060.1 // AT5G23060.1 // AT5G14570.1 // AT2G24280.1 // AT1G58290.1 // AT5G54510.1 // AT1G51…
GO:0055035	C	plastid thylakoid membrane	11	231	7.2e-07	1.3e-06	// AT4G27700.1 // AT3G21055.1 // AT1G06680.2 // AT1G51400.1 // AT3G53470.1 // AT1G75690.1 // AT4G10340.1 // AT1G52220.1 // AT1G29395.1 // AT1G67740.1 // AT1G44575.1
GO:0009535	C	chloroplast thylakoid membrane	11	231	7.2e-07	1.3e-06	// AT4G27700.1 // AT3G21055.1 // AT1G06680.2 // AT1G51400.1 // AT3G53470.1 // AT1G75690.1 // AT4G10340.1 // AT1G52220.1 // AT1G29395.1 // AT1G67740.1 // AT1G44575.1
GO:0009522	C	photosystem I	5	22	8.6e-07	1.5e-06	// AT1G03130.1 // AT1G08380.1 // AT1G52230.1 // AT1G30380.1 // AT1G31330.1
GO:0009523	C	photosystem II	6	45	1.1e-06	1.9e-06	// AT3G21055.1 // AT1G51400.1 // AT4G10340.1 // AT1G06680.2 // AT1G67740.1 // AT1G15820.1
GO:0031090	C	organelle membrane	20	842	1.4e-06	2.4e-06	// AT1G07180.1 // AT4G27700.1 // AT3G21055.1 // AT1G06680.2 // AT2G36830.1 // AT1G51400.1 // AT2G38020.2 // AT2G47490.1 // AT3G53470.1 // AT1G44446.1 // AT1G75690.1 // AT1G62580.1 // AT4G10340.1 // AT1G52220.1 // AT1G29395.1 // AT1G67740.1 // AT5G14570.1 // AT1G44575.1 // AT5G13450.1 // AT1G70940.1
GO:0032991	C	macromolecular complex	31	2180	6.6e-05	0.00011	// AT5G38410.1 // AT5G13450.1 // AT2G05100.1 // AT1G30380.1 // AT1G03130.1 // AT4G33270.1 // AT1G06680.2 // AT1G15820.1 // AT1G67740.1 // AT4G38950.2 // AT2G45950.1 // AT1G51400.1 // AT1G29910.1 // AT1G21500.1 // AT1G44575.1 // AT1G76550.1 // AT5G12840.1 // AT1G09340.1 // AT3G21055.1 // AT1G08380.1 // AT1G31330.1 // AT4G10340.1 // AT1G15810.1 // AT1G29920.1 // AT5G54270.1 // AT1G52230.1 // AT3G27…
GO:0005773	C	vacuole	11	383	7e-05	0.00011	// AT4G23670.1 // AT2G24280.1 // AT2G36830.1 // AT3G14220.1 // AT2G38020.2 // AT4G32920.1 // AT3G22060.1 // AT3G50750.1 // AT5G14570.1 // AT5G36790.1 // AT1G19450.1
GO:0016020	C	membrane	46	4068	0.00026	0.00039	// AT1G07180.1 // AT2G23120.1 // AT1G06680.2 // AT5G38410.1 // AT5G13450.1 // AT3G61430.1 // AT1G30380.1 // AT4G00430.2 // AT1G03130.1 // AT4G33270.1 // AT1G52220.1 // AT1G15820.1 // AT1G67740.1 // AT4G20260.1 // AT5G14570.1 // AT1G51400.1 // AT2G38020.2 // AT1G44446.1 // AT1G75690.1 // AT1G18265.1 // AT5G49740.1 // AT1G19450.1 // AT1G29395.1 // AT1G44575.1 // AT3G07390.1 // AT3G53420.2 // AT3G15…
GO:0009570	C	chloroplast stroma	7	249	0.0016	0.0024	// AT5G38410.1 // AT5G36790.1 // AT1G75690.1 // AT4G10340.1 // AT1G67740.1 // AT5G51720.1 // AT3G62030.1
GO:0044425	C	membrane part	19	1360	0.0022	0.0031	// AT1G07180.1 // AT1G52230.1 // AT3G21055.1 // AT1G62580.1 // AT3G07390.1 // AT1G51400.1 // AT1G15820.1 // AT1G08380.1 // AT1G64640.1 // AT1G31330.1 // AT1G03130.1 // AT4G33270.1 // AT4G10340.1 // AT1G06680.2 // AT1G70940.1 // AT1G30380.1 // AT1G67740.1 // AT1G44575.1 // AT5G13450.1
GO:0009532	C	plastid stroma	7	322	0.0065	0.0091	// AT5G38410.1 // AT5G36790.1 // AT1G75690.1 // AT4G10340.1 // AT1G67740.1 // AT5G51720.1 // AT3G62030.1
GO:0031975	C	envelope	9	595	0.02	0.026	// AT1G07180.1 // AT5G13450.1 // AT1G44446.1 // AT4G35090.1 // AT5G35970.1 // AT3G01500.3 // AT2G31190.1 // AT2G47490.1 // AT1G09340.1
GO:0031967	C	organelle envelope	9	595	0.02	0.026	// AT1G07180.1 // AT5G13450.1 // AT1G44446.1 // AT4G35090.1 // AT5G35970.1 // AT3G01500.3 // AT2G31190.1 // AT2G47490.1 // AT1G09340.1
GO:0009526	C	plastid envelope	6	331	0.025	0.032	// AT1G44446.1 // AT4G35090.1 // AT1G09340.1 // AT3G01500.3 // AT2G31190.1 // AT5G35970.1
GO:0005886	C	plasma membrane	16	1456	0.036	0.046	// AT3G15710.1 // AT5G54110.1 // AT1G61180.1 // AT4G36180.1 // AT5G13450.1 // AT3G61430.1 // AT2G23120.1 // AT4G33270.1 // AT1G64780.1 // AT3G53420.2 // AT1G70940.1 // AT1G19450.1 // AT3G17510.2 // AT3G07390.1 // AT4G20260.1 // AT5G46240.1
