# Supplementary material for: Plant Phenotypic and Transcriptional Changes Induced by Volatiles from the Fungal Root Pathogen Rhizoctonia solani
Source: Front Plant Sci. 2017 Jul 21;8:1262. doi: 10.3389/fpls.2017.01262 (PMC5519581; doi:10.3389/fpls.2017.01262)
Supplement: Supplementary file 3 [file Table_3.XLSX]

## Sheet: Sheet1
Table S3. Output of Single Enrichment Analysis (SEA) performed for the down-regulated genes of Arabidopsis thaliana shoots exposed to VOCs emitted by Rhizoctonia solani.
SEA was performed using AgriGO (http://bioinfo.cau.edu.cn/agriGO/index.php) using Fisher test with FDR (Hochberg) at 0.05.
GO term	Ontology	Description	Number in input list	Number in reference	P-value	FDR	entries
GO:0048511	P	rhythmic process	9	75	6e-10	3.6e-08	// AT1G22770.1 // AT5G61380.1 // AT3G46640.2 // AT2G40080.1 // AT3G46640.1 // AT1G68050.1 // AT2G21660.1 // AT3G48360.1 // AT1G10470.1
GO:0007623	P	circadian rhythm	9	75	6e-10	3.6e-08	// AT1G22770.1 // AT5G61380.1 // AT3G46640.2 // AT2G40080.1 // AT3G46640.1 // AT1G68050.1 // AT2G21660.1 // AT3G48360.1 // AT1G10470.1
GO:0006807	P	nitrogen compound metabolic process	45	3826	1.8e-07	7e-06	// AT1G22770.1 // AT5G58900.1 // AT3G46640.2 // AT4G39980.1 // AT1G77760.1 // AT3G06200.1 // AT3G46640.1 // AT5G07100.1 // AT4G36690.3 // AT5G64960.2 // AT1G68050.1 // AT2G21660.1 // AT5G62190.1 // AT5G65010.1 // AT3G07650.4 // AT3G14990.2 // AT5G61380.1 // AT4G26480.1 // AT2G40340.1 // AT5G59570.1 // AT1G69570.1 // AT3G09370.1 // AT3G61630.1 // AT1G21910.1 // AT3G01970.1 // AT4G00180.2 // AT3G30…
GO:0009791	P	post-embryonic development	17	705	2.7e-07	8e-06	// AT1G20900.1 // AT1G22770.1 // AT4G13345.1 // AT5G01040.1 // AT1G32230.1 // AT2G40080.1 // AT3G44880.1 // AT5G54380.1 // AT5G64960.2 // AT1G68050.1 // AT5G26742.1 // AT2G21660.1 // AT3G61630.1 // AT1G14400.1 // AT1G10470.1 // AT3G07650.4 // AT2G15890.1
GO:0050896	P	response to stimulus	44	4057	2.2e-06	5.3e-05	// AT1G57720.1 // AT1G20900.1 // AT1G22770.1 // AT4G39980.1 // AT1G77760.1 // AT5G64960.2 // AT1G68050.1 // AT2G21660.1 // AT1G10760.1 // AT5G01810.1 // AT1G23130.1 // AT5G66400.1 // AT3G07650.4 // AT2G02860.1 // AT5G54380.1 // AT1G32230.1 // AT2G40340.1 // AT5G52250.1 // AT3G48360.1 // AT1G10470.1 // AT5G16970.1 // AT3G02140.1 // AT3G44880.1 // AT1G28330.1 // AT1G28330.2 // AT1G28330.3 // AT2G40…
GO:0034641	P	cellular nitrogen compound metabolic process	13	506	3.7e-06	7.3e-05	// AT3G44880.1 // AT1G32230.1 // AT4G26480.1 // AT2G29630.1 // AT1G77760.1 // AT3G30775.1 // AT1G09940.1 // AT5G48180.1 // AT3G14990.2 // AT3G44300.1 // AT4G39980.1 // AT5G65010.1 // AT1G18270.1
GO:0044271	P	cellular nitrogen compound biosynthetic process	11	394	9.9e-06	0.00017	// AT3G14990.2 // AT1G32230.1 // AT4G26480.1 // AT4G39980.1 // AT1G77760.1 // AT3G30775.1 // AT1G09940.1 // AT2G29630.1 // AT3G44300.1 // AT5G48180.1 // AT5G65010.1
GO:0010228	P	vegetative to reproductive phase transition of meristem	6	112	3.7e-05	0.00055	// AT1G22770.1 // AT5G01040.1 // AT2G40080.1 // AT2G21660.1 // AT1G14400.1 // AT3G07650.4
GO:0009755	P	hormone-mediated signaling pathway	9	321	6.2e-05	0.00074	// AT3G02140.1 // AT5G54380.1 // AT1G32230.1 // AT4G30270.1 // AT4G35230.1 // AT1G15550.1 // AT5G01810.1 // AT5G25350.1 // AT1G10470.1
GO:0032870	P	cellular response to hormone stimulus	9	321	6.2e-05	0.00074	// AT3G02140.1 // AT5G54380.1 // AT1G32230.1 // AT4G30270.1 // AT4G35230.1 // AT1G15550.1 // AT5G01810.1 // AT5G25350.1 // AT1G10470.1
GO:0010114	P	response to red light	5	77	7.1e-05	0.00076	// AT1G09570.1 // AT2G40080.1 // AT5G52250.1 // AT1G10470.1 // AT1G15550.1
GO:0009639	P	response to red or far red light	7	210	0.00015	0.0015	// AT1G09570.1 // AT1G20900.1 // AT1G22770.1 // AT2G40080.1 // AT1G15550.1 // AT5G52250.1 // AT1G10470.1
GO:0046483	P	heterocycle metabolic process	10	460	0.00019	0.0017	// AT3G14990.2 // AT4G26480.1 // AT3G30775.1 // AT4G32530.1 // AT1G09940.1 // AT2G29630.1 // AT2G16510.1 // AT3G44300.1 // AT3G44880.1 // AT3G06200.1
GO:0003006	P	reproductive developmental process	15	978	0.00023	0.0018	// AT4G00180.2 // AT1G22770.1 // AT4G13345.1 // AT5G01040.1 // AT2G40080.1 // AT3G44880.1 // AT5G64960.2 // AT1G68050.1 // AT5G26742.1 // AT2G21660.1 // AT3G61630.1 // AT1G14400.1 // AT1G10470.1 // AT3G07650.4 // AT2G15890.1
GO:0048608	P	reproductive structure development	15	978	0.00023	0.0018	// AT4G00180.2 // AT1G22770.1 // AT4G13345.1 // AT5G01040.1 // AT2G40080.1 // AT3G44880.1 // AT5G64960.2 // AT1G68050.1 // AT5G26742.1 // AT2G21660.1 // AT3G61630.1 // AT1G14400.1 // AT1G10470.1 // AT3G07650.4 // AT2G15890.1
GO:0065007	P	biological regulation	39	4188	0.00026	0.0018	// AT3G02140.1 // AT1G22770.1 // AT5G58900.1 // AT3G46640.2 // AT1G32230.1 // AT3G46640.1 // AT5G07100.1 // AT5G64960.2 // AT1G68050.1 // AT1G14400.1 // AT5G01810.1 // AT3G07650.4 // AT5G54380.1 // AT5G61380.1 // AT2G40340.1 // AT5G59570.1 // AT3G53720.1 // AT1G69570.1 // AT4G01610.1 // AT3G48360.1 // AT1G10470.1 // AT1G21910.1 // AT3G01970.1 // AT4G00180.2 // AT2G21660.1 // AT3G09370.1 // AT2G40…
GO:0042221	P	response to chemical stimulus	24	2085	0.00026	0.0018	// AT1G57720.1 // AT1G22770.1 // AT1G09940.1 // AT5G01810.1 // AT5G66400.1 // AT5G54380.1 // AT1G32230.1 // AT3G48360.1 // AT1G10470.1 // AT5G16970.1 // AT3G02140.1 // AT1G28330.1 // AT1G28330.2 // AT1G28330.3 // AT3G30775.1 // AT1G15550.1 // AT1G07520.1 // AT5G25350.1 // AT3G48990.1 // AT1G09570.1 // AT4G39070.1 // AT2G29630.1 // AT4G35230.1 // AT4G30270.1
GO:0006139	P	nucleobase, nucleoside, nucleotide and nucleic acid metabolic process	32	3198	0.0003	0.002	// AT1G22770.1 // AT5G58900.1 // AT3G46640.2 // AT3G06200.1 // AT3G46640.1 // AT5G07100.1 // AT4G36690.3 // AT5G64960.2 // AT1G68050.1 // AT5G62190.1 // AT3G07650.4 // AT5G61380.1 // AT2G40340.1 // AT5G59570.1 // AT1G69570.1 // AT3G09370.1 // AT3G61630.1 // AT1G21910.1 // AT3G01970.1 // AT4G00180.2 // AT2G21660.1 // AT4G32850.1 // AT1G05380.1 // AT2G16510.1 // AT5G13270.1 // AT1G28050.1 // AT1G09…
GO:0008152	P	metabolic process	78	10614	0.00035	0.0022	// AT3G02140.1 // AT1G22770.1 // AT5G58900.1 // AT3G46640.2 // AT4G39980.1 // AT1G77760.1 // AT2G05830.2 // AT3G46640.1 // AT5G07100.1 // AT4G36690.3 // AT5G64960.2 // AT1G68050.1 // AT2G21660.1 // AT5G23240.1 // AT1G10760.1 // AT2G05630.1 // AT5G62190.1 // AT1G14400.1 // AT4G36195.2 // AT5G65010.1 // AT1G34200.1 // AT3G07650.4 // AT2G36390.1 // AT3G14990.2 // AT1G28050.1 // AT4G15530.2 // AT5G41…
GO:0050789	P	regulation of biological process	35	3697	0.00042	0.0025	// AT3G02140.1 // AT1G22770.1 // AT5G58900.1 // AT3G46640.2 // AT1G32230.1 // AT3G46640.1 // AT5G07100.1 // AT5G64960.2 // AT1G68050.1 // AT1G14400.1 // AT5G01810.1 // AT3G07650.4 // AT5G54380.1 // AT5G61380.1 // AT2G40340.1 // AT5G59570.1 // AT1G69570.1 // AT3G09370.1 // AT3G48360.1 // AT1G10470.1 // AT1G21910.1 // AT3G01970.1 // AT4G00180.2 // AT2G21660.1 // AT2G40080.1 // AT1G15550.1 // AT1G05…
GO:0048583	P	regulation of response to stimulus	6	188	0.00055	0.0031	// AT3G02140.1 // AT1G22770.1 // AT5G01810.1 // AT3G48360.1 // AT5G25350.1 // AT3G07650.4
GO:0044237	P	cellular metabolic process	66	8722	0.00059	0.0032	// AT3G02140.1 // AT1G22770.1 // AT5G58900.1 // AT3G46640.2 // AT4G39980.1 // AT1G77760.1 // AT2G05830.2 // AT3G46640.1 // AT5G07100.1 // AT4G36690.3 // AT5G64960.2 // AT1G68050.1 // AT2G21660.1 // AT5G23240.1 // AT1G10760.1 // AT2G05630.1 // AT5G62190.1 // AT1G14400.1 // AT5G65010.1 // AT3G07650.4 // AT2G36390.1 // AT3G14990.2 // AT1G28050.1 // AT4G15530.2 // AT5G41080.1 // AT5G61380.1 // AT4G26…
GO:0044248	P	cellular catabolic process	12	746	0.00065	0.0034	// AT5G48180.1 // AT3G44880.1 // AT2G05630.1 // AT1G18270.1 // AT3G30775.1 // AT1G68050.1 // AT4G26910.2 // AT1G10760.1 // AT1G33980.1 // AT1G14400.1 // AT5G65110.2 // AT5G25350.1
GO:0050794	P	regulation of cellular process	32	3375	0.00075	0.0034	// AT3G02140.1 // AT1G22770.1 // AT5G58900.1 // AT3G46640.2 // AT1G32230.1 // AT3G46640.1 // AT5G07100.1 // AT1G68050.1 // AT5G01810.1 // AT3G07650.4 // AT5G54380.1 // AT5G61380.1 // AT2G40340.1 // AT5G59570.1 // AT1G69570.1 // AT3G09370.1 // AT3G61630.1 // AT1G21910.1 // AT3G01970.1 // AT4G00180.2 // AT2G21660.1 // AT2G40080.1 // AT1G05380.1 // AT1G15550.1 // AT1G28050.1 // AT1G09570.1 // AT4G39…
GO:0010556	P	regulation of macromolecule biosynthetic process	21	1843	0.00074	0.0034	// AT3G01970.1 // AT3G02140.1 // AT4G00180.2 // AT1G22770.1 // AT5G58900.1 // AT5G61380.1 // AT3G46640.2 // AT2G40340.1 // AT5G59570.1 // AT3G46640.1 // AT1G05380.1 // AT5G07100.1 // AT1G68050.1 // AT1G09570.1 // AT1G69570.1 // AT1G21910.1 // AT3G09370.1 // AT1G28050.1 // AT3G61630.1 // AT3G07650.4 // AT4G39070.1
GO:0070887	P	cellular response to chemical stimulus	9	452	0.00073	0.0034	// AT3G02140.1 // AT5G54380.1 // AT1G32230.1 // AT4G30270.1 // AT4G35230.1 // AT1G15550.1 // AT5G01810.1 // AT5G25350.1 // AT1G10470.1
GO:0007242	P	intracellular signaling cascade	11	659	0.00081	0.0036	// AT3G02140.1 // AT1G09570.1 // AT5G54380.1 // AT1G32230.1 // AT4G30270.1 // AT2G40080.1 // AT4G35230.1 // AT1G15550.1 // AT5G01810.1 // AT5G25350.1 // AT1G10470.1
GO:0009889	P	regulation of biosynthetic process	21	1881	0.00095	0.0039	// AT3G01970.1 // AT3G02140.1 // AT4G00180.2 // AT1G22770.1 // AT5G58900.1 // AT5G61380.1 // AT3G46640.2 // AT2G40340.1 // AT5G59570.1 // AT3G46640.1 // AT1G05380.1 // AT5G07100.1 // AT1G68050.1 // AT1G09570.1 // AT1G69570.1 // AT1G21910.1 // AT3G09370.1 // AT1G28050.1 // AT3G61630.1 // AT3G07650.4 // AT4G39070.1
GO:0031326	P	regulation of cellular biosynthetic process	21	1881	0.00095	0.0039	// AT3G01970.1 // AT3G02140.1 // AT4G00180.2 // AT1G22770.1 // AT5G58900.1 // AT5G61380.1 // AT3G46640.2 // AT2G40340.1 // AT5G59570.1 // AT3G46640.1 // AT1G05380.1 // AT5G07100.1 // AT1G68050.1 // AT1G09570.1 // AT1G69570.1 // AT1G21910.1 // AT3G09370.1 // AT1G28050.1 // AT3G61630.1 // AT3G07650.4 // AT4G39070.1
GO:0009987	P	cellular process	82	11684	0.001	0.004	// AT3G02140.1 // AT1G20900.1 // AT1G22770.1 // AT5G58900.1 // AT3G46640.2 // AT1G32230.1 // AT1G77760.1 // AT2G05830.2 // AT3G46640.1 // AT5G07100.1 // AT4G36690.3 // AT5G64960.2 // AT1G68050.1 // AT2G21660.1 // AT5G23240.1 // AT1G10760.1 // AT2G05630.1 // AT5G62190.1 // AT1G14400.1 // AT5G01810.1 // AT5G02040.1 // AT5G65010.1 // AT1G29940.1 // AT3G07650.4 // AT2G36390.1 // AT3G14990.2 // AT1G28…
GO:0006350	P	transcription	21	1923	0.0012	0.0047	// AT3G01970.1 // AT1G09570.1 // AT4G00180.2 // AT1G22770.1 // AT5G58900.1 // AT5G61380.1 // AT3G46640.2 // AT2G40340.1 // AT5G59570.1 // AT3G46640.1 // AT1G05380.1 // AT5G07100.1 // AT1G68050.1 // AT1G29940.1 // AT1G69570.1 // AT1G21910.1 // AT3G09370.1 // AT1G28050.1 // AT3G61630.1 // AT3G07650.4 // AT4G39070.1
GO:0009416	P	response to light stimulus	10	596	0.0013	0.0047	// AT1G09570.1 // AT1G20900.1 // AT1G22770.1 // AT1G77760.1 // AT1G15550.1 // AT1G68050.1 // AT5G52250.1 // AT2G40080.1 // AT1G10470.1 // AT3G07650.4
GO:0045449	P	regulation of transcription	20	1802	0.0013	0.0047	// AT3G01970.1 // AT1G09570.1 // AT4G00180.2 // AT1G22770.1 // AT5G58900.1 // AT5G61380.1 // AT3G46640.2 // AT2G40340.1 // AT5G59570.1 // AT3G46640.1 // AT1G05380.1 // AT5G07100.1 // AT1G68050.1 // AT1G69570.1 // AT1G21910.1 // AT3G09370.1 // AT1G28050.1 // AT3G61630.1 // AT3G07650.4 // AT4G39070.1
GO:0022414	P	reproductive process	15	1161	0.0013	0.0047	// AT4G00180.2 // AT1G22770.1 // AT4G13345.1 // AT5G01040.1 // AT2G40080.1 // AT3G44880.1 // AT5G64960.2 // AT1G68050.1 // AT5G26742.1 // AT2G21660.1 // AT3G61630.1 // AT1G14400.1 // AT1G10470.1 // AT3G07650.4 // AT2G15890.1
GO:0080090	P	regulation of primary metabolic process	21	1952	0.0015	0.0051	// AT3G01970.1 // AT3G02140.1 // AT4G00180.2 // AT1G22770.1 // AT5G58900.1 // AT5G61380.1 // AT3G46640.2 // AT2G40340.1 // AT5G59570.1 // AT3G46640.1 // AT1G05380.1 // AT5G07100.1 // AT1G68050.1 // AT1G09570.1 // AT1G69570.1 // AT1G21910.1 // AT3G09370.1 // AT1G28050.1 // AT3G61630.1 // AT3G07650.4 // AT4G39070.1
GO:0000003	P	reproduction	15	1186	0.0016	0.0053	// AT4G00180.2 // AT1G22770.1 // AT4G13345.1 // AT5G01040.1 // AT2G40080.1 // AT3G44880.1 // AT5G64960.2 // AT1G68050.1 // AT5G26742.1 // AT2G21660.1 // AT3G61630.1 // AT1G14400.1 // AT1G10470.1 // AT3G07650.4 // AT2G15890.1
GO:0009314	P	response to radiation	10	613	0.0016	0.0053	// AT1G09570.1 // AT1G20900.1 // AT1G22770.1 // AT1G77760.1 // AT1G15550.1 // AT1G68050.1 // AT5G52250.1 // AT2G40080.1 // AT1G10470.1 // AT3G07650.4
GO:0019219	P	regulation of nucleobase, nucleoside, nucleotide and nucleic acid metabolic process	20	1847	0.0018	0.0056	// AT3G01970.1 // AT1G09570.1 // AT4G00180.2 // AT1G22770.1 // AT5G58900.1 // AT5G61380.1 // AT3G46640.2 // AT2G40340.1 // AT5G59570.1 // AT3G46640.1 // AT1G05380.1 // AT5G07100.1 // AT1G68050.1 // AT1G69570.1 // AT1G21910.1 // AT3G09370.1 // AT1G28050.1 // AT3G61630.1 // AT3G07650.4 // AT4G39070.1
GO:0009743	P	response to carbohydrate stimulus	6	240	0.0019	0.0057	// AT4G39070.1 // AT1G28330.2 // AT1G28330.3 // AT1G07520.1 // AT3G48360.1 // AT1G28330.1
GO:0048856	P	anatomical structure development	19	1726	0.0019	0.0058	// AT1G20900.1 // AT1G22770.1 // AT4G13345.1 // AT5G01040.1 // AT1G32230.1 // AT2G40080.1 // AT3G44880.1 // AT5G54380.1 // AT4G00180.2 // AT5G64960.2 // AT1G68050.1 // AT5G26742.1 // AT2G21660.1 // AT3G61630.1 // AT1G14400.1 // AT5G22330.1 // AT1G10470.1 // AT3G07650.4 // AT2G15890.1
GO:0010033	P	response to organic substance	16	1342	0.002	0.0058	// AT3G02140.1 // AT5G54380.1 // AT1G28330.1 // AT1G28330.2 // AT1G32230.1 // AT4G30270.1 // AT4G35230.1 // AT1G15550.1 // AT5G66400.1 // AT1G28330.3 // AT1G07520.1 // AT5G01810.1 // AT3G48360.1 // AT5G25350.1 // AT1G10470.1 // AT4G39070.1
GO:0009628	P	response to abiotic stimulus	17	1471	0.002	0.0058	// AT3G02140.1 // AT1G09570.1 // AT1G20900.1 // AT1G22770.1 // AT4G38240.1 // AT1G32230.1 // AT2G40340.1 // AT1G77760.1 // AT1G15550.1 // AT5G66400.1 // AT1G68050.1 // AT2G21660.1 // AT1G10760.1 // AT5G52250.1 // AT2G40080.1 // AT1G10470.1 // AT3G07650.4
GO:0009607	P	response to biotic stimulus	10	638	0.0022	0.0061	// AT1G60960.1 // AT4G12480.1 // AT1G32230.1 // AT3G44880.1 // AT5G64960.2 // AT4G12470.1 // AT3G44300.1 // AT1G10760.1 // AT4G39980.1 // AT1G23130.1
GO:0051171	P	regulation of nitrogen compound metabolic process	20	1888	0.0023	0.0062	// AT3G01970.1 // AT1G09570.1 // AT4G00180.2 // AT1G22770.1 // AT5G58900.1 // AT5G61380.1 // AT3G46640.2 // AT2G40340.1 // AT5G59570.1 // AT3G46640.1 // AT1G05380.1 // AT5G07100.1 // AT1G68050.1 // AT1G69570.1 // AT1G21910.1 // AT3G09370.1 // AT1G28050.1 // AT3G61630.1 // AT3G07650.4 // AT4G39070.1
GO:0031323	P	regulation of cellular metabolic process	21	2036	0.0025	0.0065	// AT3G01970.1 // AT3G02140.1 // AT4G00180.2 // AT1G22770.1 // AT5G58900.1 // AT5G61380.1 // AT3G46640.2 // AT2G40340.1 // AT5G59570.1 // AT3G46640.1 // AT1G05380.1 // AT5G07100.1 // AT1G68050.1 // AT1G09570.1 // AT1G69570.1 // AT1G21910.1 // AT3G09370.1 // AT1G28050.1 // AT3G61630.1 // AT3G07650.4 // AT4G39070.1
GO:0060255	P	regulation of macromolecule metabolic process	21	2060	0.0028	0.0073	// AT3G01970.1 // AT3G02140.1 // AT4G00180.2 // AT1G22770.1 // AT5G58900.1 // AT5G61380.1 // AT3G46640.2 // AT2G40340.1 // AT5G59570.1 // AT3G46640.1 // AT1G05380.1 // AT5G07100.1 // AT1G68050.1 // AT1G09570.1 // AT1G69570.1 // AT1G21910.1 // AT3G09370.1 // AT1G28050.1 // AT3G61630.1 // AT3G07650.4 // AT4G39070.1
GO:0032501	P	multicellular organismal process	21	2094	0.0034	0.0086	// AT1G20900.1 // AT1G22770.1 // AT4G13345.1 // AT5G01040.1 // AT5G61380.1 // AT1G32230.1 // AT2G40080.1 // AT3G44880.1 // AT5G54380.1 // AT1G09570.1 // AT5G64960.2 // AT1G68050.1 // AT5G26742.1 // AT2G21660.1 // AT3G61630.1 // AT1G14400.1 // AT3G48360.1 // AT5G22330.1 // AT1G10470.1 // AT3G07650.4 // AT2G15890.1
GO:0044238	P	primary metabolic process	64	8995	0.0036	0.009	// AT3G02140.1 // AT1G22770.1 // AT5G58900.1 // AT3G46640.2 // AT4G39980.1 // AT2G05830.2 // AT3G46640.1 // AT5G07100.1 // AT4G36690.3 // AT5G64960.2 // AT1G68050.1 // AT5G23240.1 // AT1G10760.1 // AT5G62190.1 // AT1G14400.1 // AT4G36195.2 // AT5G65010.1 // AT5G52190.1 // AT3G07650.4 // AT2G36390.1 // AT5G54380.1 // AT1G28050.1 // AT5G41080.1 // AT5G61380.1 // AT4G26480.1 // AT2G40340.1 // AT5G59…
GO:0010035	P	response to inorganic substance	6	279	0.0039	0.0094	// AT1G57720.1 // AT3G48990.1 // AT1G09570.1 // AT1G22770.1 // AT1G32230.1 // AT3G48360.1
GO:0006810	P	transport	19	1846	0.004	0.0096	// AT3G05160.1 // AT4G02510.1 // AT4G12480.1 // AT4G16380.1 // AT4G32285.2 // AT1G02620.1 // AT2G21660.1 // AT4G32530.1 // AT3G53720.1 // AT3G54830.1 // AT4G12470.1 // AT2G16510.1 // AT5G02040.1 // AT5G66030.2 // AT5G18840.1 // AT1G60960.1 // AT2G02860.1 // AT5G55000.1 // AT3G61630.1
GO:0051234	P	establishment of localization	19	1851	0.0041	0.0097	// AT3G05160.1 // AT4G02510.1 // AT4G12480.1 // AT4G16380.1 // AT4G32285.2 // AT1G02620.1 // AT2G21660.1 // AT4G32530.1 // AT3G53720.1 // AT3G54830.1 // AT4G12470.1 // AT2G16510.1 // AT5G02040.1 // AT5G66030.2 // AT5G18840.1 // AT1G60960.1 // AT2G02860.1 // AT5G55000.1 // AT3G61630.1
GO:0048580	P	regulation of post-embryonic development	5	200	0.0045	0.01	// AT1G68050.1 // AT1G14400.1 // AT2G40080.1 // AT1G22770.1 // AT3G07650.4
GO:0010468	P	regulation of gene expression	20	2001	0.0044	0.01	// AT3G01970.1 // AT1G09570.1 // AT4G00180.2 // AT1G22770.1 // AT5G58900.1 // AT5G61380.1 // AT3G46640.2 // AT2G40340.1 // AT5G59570.1 // AT3G46640.1 // AT1G05380.1 // AT5G07100.1 // AT1G68050.1 // AT1G69570.1 // AT1G21910.1 // AT3G09370.1 // AT1G28050.1 // AT3G61630.1 // AT3G07650.4 // AT4G39070.1
GO:0051707	P	response to other organism	9	599	0.0047	0.01	// AT3G44880.1 // AT1G60960.1 // AT4G12480.1 // AT4G39980.1 // AT1G32230.1 // AT5G64960.2 // AT4G12470.1 // AT3G44300.1 // AT1G10760.1
GO:0032502	P	developmental process	22	2304	0.0048	0.01	// AT1G20900.1 // AT1G22770.1 // AT3G60140.1 // AT5G01040.1 // AT5G64960.2 // AT1G68050.1 // AT1G14400.1 // AT3G07650.4 // AT2G15890.1 // AT5G54380.1 // AT1G32230.1 // AT3G48360.1 // AT3G61630.1 // AT4G00180.2 // AT2G21660.1 // AT4G13345.1 // AT2G40080.1 // AT3G44880.1 // AT5G22330.1 // AT4G30270.1 // AT1G10470.1 // AT5G26742.1
GO:0051716	P	cellular response to stimulus	11	840	0.0051	0.011	// AT3G02140.1 // AT1G09570.1 // AT5G54380.1 // AT1G32230.1 // AT4G30270.1 // AT2G40080.1 // AT4G35230.1 // AT1G15550.1 // AT5G01810.1 // AT5G25350.1 // AT1G10470.1
GO:0044249	P	cellular biosynthetic process	39	4925	0.0051	0.011	// AT3G02140.1 // AT1G22770.1 // AT5G58900.1 // AT3G46640.2 // AT4G39980.1 // AT1G77760.1 // AT3G46640.1 // AT5G07100.1 // AT1G09940.1 // AT1G68050.1 // AT2G05830.2 // AT5G65010.1 // AT3G07650.4 // AT2G36390.1 // AT3G14990.2 // AT5G61380.1 // AT4G26480.1 // AT2G40340.1 // AT5G59570.1 // AT1G69570.1 // AT3G09370.1 // AT3G61630.1 // AT1G21910.1 // AT3G01970.1 // AT4G00180.2 // AT3G30775.1 // AT1G05…
GO:0009058	P	biosynthetic process	40	5118	0.0057	0.012	// AT3G02140.1 // AT1G22770.1 // AT5G58900.1 // AT3G46640.2 // AT4G39980.1 // AT1G77760.1 // AT3G46640.1 // AT5G07100.1 // AT1G09940.1 // AT1G68050.1 // AT2G05830.2 // AT5G65010.1 // AT3G07650.4 // AT2G36390.1 // AT3G14990.2 // AT5G61380.1 // AT4G26480.1 // AT2G40340.1 // AT5G59570.1 // AT1G69570.1 // AT3G09370.1 // AT3G61630.1 // AT1G21910.1 // AT3G01970.1 // AT4G00180.2 // AT3G30775.1 // AT1G05…
GO:0019222	P	regulation of metabolic process	21	2210	0.0062	0.012	// AT3G01970.1 // AT3G02140.1 // AT4G00180.2 // AT1G22770.1 // AT5G58900.1 // AT5G61380.1 // AT3G46640.2 // AT2G40340.1 // AT5G59570.1 // AT3G46640.1 // AT1G05380.1 // AT5G07100.1 // AT1G68050.1 // AT1G09570.1 // AT1G69570.1 // AT1G21910.1 // AT3G09370.1 // AT1G28050.1 // AT3G61630.1 // AT3G07650.4 // AT4G39070.1
GO:0051179	P	localization	19	1922	0.0061	0.012	// AT3G05160.1 // AT4G02510.1 // AT4G12480.1 // AT4G16380.1 // AT4G32285.2 // AT1G02620.1 // AT2G21660.1 // AT4G32530.1 // AT3G53720.1 // AT3G54830.1 // AT4G12470.1 // AT2G16510.1 // AT5G02040.1 // AT5G66030.2 // AT5G18840.1 // AT1G60960.1 // AT2G02860.1 // AT5G55000.1 // AT3G61630.1
GO:0044262	P	cellular carbohydrate metabolic process	7	417	0.0069	0.014	// AT3G02140.1 // AT4G38240.1 // AT5G41080.1 // AT1G18270.1 // AT1G10760.1 // AT5G48180.1 // AT2G36390.1
GO:0043170	P	macromolecule metabolic process	51	7127	0.0096	0.018	// AT3G02140.1 // AT1G22770.1 // AT5G58900.1 // AT3G46640.2 // AT2G05830.2 // AT3G46640.1 // AT5G07100.1 // AT4G36690.3 // AT5G64960.2 // AT1G68050.1 // AT5G23240.1 // AT1G10760.1 // AT5G62190.1 // AT1G14400.1 // AT4G36195.2 // AT3G07650.4 // AT2G36390.1 // AT5G54380.1 // AT1G28050.1 // AT5G61380.1 // AT2G40340.1 // AT5G59570.1 // AT5G47590.1 // AT3G10410.1 // AT1G69570.1 // AT4G01610.1 // AT3G28…
GO:0007275	P	multicellular organismal development	19	2020	0.01	0.019	// AT1G20900.1 // AT1G22770.1 // AT4G13345.1 // AT5G01040.1 // AT1G32230.1 // AT2G40080.1 // AT3G44880.1 // AT5G54380.1 // AT5G64960.2 // AT1G68050.1 // AT5G26742.1 // AT2G21660.1 // AT3G61630.1 // AT1G14400.1 // AT3G48360.1 // AT5G22330.1 // AT1G10470.1 // AT3G07650.4 // AT2G15890.1
GO:0044265	P	cellular macromolecule catabolic process	7	465	0.012	0.022	// AT1G18270.1 // AT1G68050.1 // AT5G48180.1 // AT1G10760.1 // AT1G33980.1 // AT1G14400.1 // AT5G25350.1
GO:0006812	P	cation transport	6	357	0.012	0.022	// AT1G60960.1 // AT4G16380.1 // AT4G32530.1 // AT3G53720.1 // AT2G16510.1 // AT5G55000.1
GO:0016070	P	RNA metabolic process	16	1657	0.014	0.025	// AT3G01970.1 // AT3G09370.1 // AT1G09570.1 // AT2G21660.1 // AT5G13270.1 // AT4G32850.1 // AT5G61380.1 // AT5G07100.1 // AT2G40340.1 // AT1G05380.1 // AT4G36690.3 // AT5G64960.2 // AT1G33980.1 // AT5G62190.1 // AT3G61630.1 // AT1G21910.1
GO:0044260	P	cellular macromolecule metabolic process	46	6447	0.015	0.026	// AT3G02140.1 // AT1G22770.1 // AT5G58900.1 // AT3G46640.2 // AT2G05830.2 // AT3G46640.1 // AT5G07100.1 // AT4G36690.3 // AT5G64960.2 // AT1G68050.1 // AT5G23240.1 // AT1G10760.1 // AT5G62190.1 // AT1G14400.1 // AT3G07650.4 // AT2G36390.1 // AT5G54380.1 // AT1G28050.1 // AT5G61380.1 // AT2G40340.1 // AT5G59570.1 // AT1G45160.2 // AT1G69570.1 // AT3G09370.1 // AT3G28690.1 // AT3G28690.3 // AT3G61…
GO:0050793	P	regulation of developmental process	6	377	0.015	0.026	// AT1G22770.1 // AT2G40080.1 // AT1G68050.1 // AT5G54380.1 // AT1G14400.1 // AT3G07650.4
GO:0009725	P	response to hormone stimulus	11	982	0.015	0.026	// AT3G02140.1 // AT5G54380.1 // AT1G32230.1 // AT4G30270.1 // AT4G35230.1 // AT1G15550.1 // AT5G66400.1 // AT5G01810.1 // AT3G48360.1 // AT5G25350.1 // AT1G10470.1
GO:0009908	P	flower development	6	377	0.015	0.026	// AT1G22770.1 // AT2G40080.1 // AT3G44880.1 // AT5G64960.2 // AT1G68050.1 // AT1G14400.1
GO:0051239	P	regulation of multicellular organismal process	5	277	0.016	0.027	// AT1G68050.1 // AT1G14400.1 // AT2G40080.1 // AT1G22770.1 // AT3G07650.4
GO:0006950	P	response to stress	20	2320	0.02	0.033	// AT3G02140.1 // AT4G39980.1 // AT1G22770.1 // AT4G38240.1 // AT1G23130.1 // AT4G12480.1 // AT2G40340.1 // AT3G30775.1 // AT4G12470.1 // AT5G66400.1 // AT1G61180.2 // AT2G21660.1 // AT1G32230.1 // AT1G10760.1 // AT3G44880.1 // AT3G48360.1 // AT2G02860.1 // AT1G09940.1 // AT1G10470.1 // AT5G16970.1
GO:0051704	P	multi-organism process	9	776	0.022	0.036	// AT3G44880.1 // AT1G60960.1 // AT4G12480.1 // AT4G39980.1 // AT1G32230.1 // AT5G64960.2 // AT4G12470.1 // AT3G44300.1 // AT1G10760.1
GO:0006811	P	ion transport	6	427	0.026	0.041	// AT1G60960.1 // AT4G16380.1 // AT4G32530.1 // AT3G53720.1 // AT2G16510.1 // AT5G55000.1
GO:0009719	P	response to endogenous stimulus	11	1068	0.026	0.041	// AT3G02140.1 // AT5G54380.1 // AT1G32230.1 // AT4G30270.1 // AT4G35230.1 // AT1G15550.1 // AT5G66400.1 // AT5G01810.1 // AT3G48360.1 // AT5G25350.1 // AT1G10470.1
GO:0016310	P	phosphorylation	11	1079	0.028	0.043	// AT1G34300.1 // AT5G54380.1 // AT4G15530.2 // AT4G32530.1 // AT1G45160.2 // AT2G16510.1 // AT3G20410.1 // AT3G28690.1 // AT3G28690.3 // AT1G03740.1 // AT4G04740.1
GO:0010154	P	fruit development	7	557	0.029	0.044	// AT4G00180.2 // AT4G13345.1 // AT3G44880.1 // AT3G61630.1 // AT5G26742.1 // AT1G10470.1 // AT2G15890.1
GO:0007165	P	signal transduction	12	1228	0.029	0.044	// AT3G02140.1 // AT1G09570.1 // AT5G54380.1 // AT1G32230.1 // AT4G30270.1 // AT2G40080.1 // AT4G35230.1 // AT1G15550.1 // AT3G20410.1 // AT5G01810.1 // AT5G25350.1 // AT1G10470.1
GO:0006979	P	response to oxidative stress	5	332	0.032	0.048	// AT3G30775.1 // AT1G22770.1 // AT1G09940.1 // AT5G16970.1 // AT1G32230.1
GO:0003824	F	catalytic activity	81	9638	1.4e-06	6.1e-05	// AT1G09570.1 // AT1G29940.1 // AT3G60140.1 // AT2G43980.1 // AT4G39980.1 // AT1G77760.1 // AT5G66950.1 // AT1G04620.1 // AT5G64960.2 // AT1G68050.1 // AT3G06200.1 // AT1G10760.1 // AT5G62190.1 // AT1G14400.1 // AT5G01810.1 // AT5G65010.1 // AT1G34200.1 // AT5G51070.1 // AT3G02750.2 // AT2G36390.1 // AT5G56220.1 // AT3G14990.2 // AT5G39190.2 // AT5G01040.1 // AT5G41080.1 // AT1G13640.1 // AT4G26…
GO:0016491	F	oxidoreductase activity	18	1463	0.00076	0.017	// AT4G13250.1 // AT3G44880.1 // AT5G39190.2 // AT5G01040.1 // AT1G18270.1 // AT1G77760.1 // AT3G30775.1 // AT1G04620.1 // AT1G15550.1 // AT1G62810.1 // AT4G20840.1 // AT5G07440.2 // AT1G21400.1 // AT5G65110.2 // AT2G19800.1 // AT1G09940.1 // AT1G34200.1 // AT5G16970.1
GO:0016740	F	transferase activity	31	3321	0.0012	0.018	// AT4G35230.1 // AT4G39980.1 // AT5G64960.2 // AT1G10760.1 // AT3G06200.1 // AT5G01810.1 // AT2G36390.1 // AT5G54380.1 // AT4G15530.2 // AT5G01210.1 // AT4G26480.1 // AT2G28630.1 // AT1G45160.2 // AT4G26910.2 // AT3G28690.1 // AT3G28690.3 // AT5G09740.1 // AT1G03740.1 // AT4G32850.1 // AT1G22370.2 // AT1G22370.1 // AT1G55810.3 // AT1G34300.1 // AT1G09570.1 // AT4G38240.1 // AT4G30270.1 // AT1G13…
GO:0005488	F	binding	78	11258	0.0022	0.025	// AT1G57720.1 // AT1G20900.1 // AT2G05830.2 // AT5G58900.1 // AT3G46640.2 // AT5G66950.1 // AT3G46640.1 // AT5G07100.1 // AT4G36690.3 // AT4G06634.2 // AT3G20810.1 // AT3G26400.1 // AT5G23240.1 // AT2G05630.1 // AT5G62190.1 // AT4G00800.1 // AT1G34200.1 // AT5G51070.1 // AT3G07650.4 // AT4G34660.1 // AT5G52190.1 // AT1G28050.1 // AT3G61630.1 // AT1G32230.1 // AT4G26480.1 // AT2G40340.1 // AT5G28…
GO:0016301	F	kinase activity	17	1641	0.006	0.045	// AT1G34300.1 // AT1G09570.1 // AT1G45160.2 // AT4G15530.2 // AT1G13640.1 // AT4G35230.1 // AT3G20410.1 // AT5G64960.2 // AT5G54380.1 // AT1G10760.1 // AT3G06200.1 // AT3G28690.1 // AT5G01810.1 // AT1G55810.3 // AT1G03740.1 // AT3G28690.3 // AT4G04740.1
GO:0016772	F	transferase activity, transferring phosphorus-containing groups	19	1887	0.0051	0.045	// AT1G34300.1 // AT1G09570.1 // AT1G45160.2 // AT4G15530.2 // AT4G32850.1 // AT1G13640.1 // AT4G35230.1 // AT3G20410.1 // AT5G64960.2 // AT1G29940.1 // AT5G54380.1 // AT1G10760.1 // AT3G06200.1 // AT3G28690.1 // AT5G01810.1 // AT1G55810.3 // AT1G03740.1 // AT3G28690.3 // AT4G04740.1
GO:0043231	C	intracellular membrane-bounded organelle	62	7615	0.00013	0.0016	// AT1G57720.1 // AT1G20900.1 // AT1G22770.1 // AT4G17140.1 // AT5G62190.1 // AT4G10620.1 // AT5G64960.2 // AT2G21660.1 // AT5G23240.1 // AT1G10760.1 // AT5G14120.1 // AT3G56360.1 // AT5G02040.1 // AT3G07650.4 // AT3G61630.1 // AT5G61380.1 // AT2G40340.1 // AT2G28630.1 // AT4G26910.2 // AT5G07440.2 // AT3G02750.2 // AT4G01610.1 // AT4G39980.1 // AT5G65110.2 // AT3G48360.1 // AT2G37230.1 // AT5G66…
GO:0043227	C	membrane-bounded organelle	62	7622	0.00013	0.0016	// AT1G57720.1 // AT1G20900.1 // AT1G22770.1 // AT4G17140.1 // AT5G62190.1 // AT4G10620.1 // AT5G64960.2 // AT2G21660.1 // AT5G23240.1 // AT1G10760.1 // AT5G14120.1 // AT3G56360.1 // AT5G02040.1 // AT3G07650.4 // AT3G61630.1 // AT5G61380.1 // AT2G40340.1 // AT2G28630.1 // AT4G26910.2 // AT5G07440.2 // AT3G02750.2 // AT4G01610.1 // AT4G39980.1 // AT5G65110.2 // AT3G48360.1 // AT2G37230.1 // AT5G66…
GO:0043229	C	intracellular organelle	62	8149	0.00082	0.0035	// AT1G57720.1 // AT1G20900.1 // AT1G22770.1 // AT4G17140.1 // AT5G62190.1 // AT4G10620.1 // AT5G64960.2 // AT2G21660.1 // AT5G23240.1 // AT1G10760.1 // AT5G14120.1 // AT3G56360.1 // AT5G02040.1 // AT3G07650.4 // AT3G61630.1 // AT5G61380.1 // AT2G40340.1 // AT2G28630.1 // AT4G26910.2 // AT5G07440.2 // AT3G02750.2 // AT4G01610.1 // AT4G39980.1 // AT5G65110.2 // AT3G48360.1 // AT2G37230.1 // AT5G66…
GO:0005622	C	intracellular	71	9671	0.00079	0.0035	// AT1G57720.1 // AT1G09570.1 // AT1G20900.1 // AT1G22770.1 // AT2G05830.2 // AT4G17140.1 // AT1G77760.1 // AT5G62190.1 // AT4G10620.1 // AT5G64960.2 // AT2G21660.1 // AT5G23240.1 // AT1G10760.1 // AT4G39980.1 // AT5G14120.1 // AT3G56360.1 // AT5G02040.1 // AT3G07650.4 // AT1G28050.1 // AT3G61630.1 // AT5G61380.1 // AT2G40340.1 // AT2G28630.1 // AT4G26910.2 // AT5G07440.2 // AT3G02750.2 // AT4G01…
GO:0005886	C	plasma membrane	18	1456	0.00072	0.0035	// AT1G57720.1 // AT1G34300.1 // AT5G54380.1 // AT1G60960.1 // AT5G57460.1 // AT2G16510.1 // AT4G35230.1 // AT5G48250.1 // AT5G66950.1 // AT4G20840.1 // AT5G60710.1 // AT5G52250.1 // AT5G14120.1 // AT3G28690.1 // AT2G02860.1 // AT5G55000.1 // AT3G01290.1 // AT1G21680.1
GO:0043226	C	organelle	62	8155	0.00084	0.0035	// AT1G57720.1 // AT1G20900.1 // AT1G22770.1 // AT4G17140.1 // AT5G62190.1 // AT4G10620.1 // AT5G64960.2 // AT2G21660.1 // AT5G23240.1 // AT1G10760.1 // AT5G14120.1 // AT3G56360.1 // AT5G02040.1 // AT3G07650.4 // AT3G61630.1 // AT5G61380.1 // AT2G40340.1 // AT2G28630.1 // AT4G26910.2 // AT5G07440.2 // AT3G02750.2 // AT4G01610.1 // AT4G39980.1 // AT5G65110.2 // AT3G48360.1 // AT2G37230.1 // AT5G66…
GO:0005773	C	vacuole	8	383	0.0011	0.0038	// AT1G57720.1 // AT4G17140.1 // AT4G32530.1 // AT2G16510.1 // AT4G01610.1 // AT5G14120.1 // AT3G01290.1 // AT1G21680.1
GO:0005634	C	nucleus	26	2621	0.0013	0.0041	// AT1G20900.1 // AT1G22770.1 // AT5G64960.2 // AT5G62190.1 // AT3G07650.4 // AT4G15530.2 // AT5G61380.1 // AT2G40340.1 // AT3G48360.1 // AT5G09740.1 // AT1G21910.1 // AT3G02140.1 // AT2G21660.1 // AT4G32850.1 // AT4G32285.2 // AT2G40080.1 // AT1G05380.1 // AT5G22330.1 // AT3G55220.1 // AT5G25350.1 // AT1G09570.1 // AT1G18270.1 // AT1G32230.1 // AT3G61630.1 // AT5G16970.1 // AT1G10470.1
GO:0044424	C	intracellular part	67	9302	0.002	0.0056	// AT1G57720.1 // AT1G09570.1 // AT1G20900.1 // AT1G22770.1 // AT2G05830.2 // AT4G17140.1 // AT1G77760.1 // AT5G62190.1 // AT4G10620.1 // AT5G64960.2 // AT2G21660.1 // AT5G23240.1 // AT1G10760.1 // AT4G39980.1 // AT5G14120.1 // AT3G56360.1 // AT5G02040.1 // AT3G07650.4 // AT3G61630.1 // AT5G61380.1 // AT2G40340.1 // AT2G28630.1 // AT4G26910.2 // AT5G07440.2 // AT3G02750.2 // AT4G01610.1 // AT5G52…
GO:0005737	C	cytoplasm	50	6822	0.0066	0.017	// AT1G57720.1 // AT4G17140.1 // AT1G77760.1 // AT2G05830.2 // AT1G04620.1 // AT5G64960.2 // AT2G21660.1 // AT5G23240.1 // AT1G10760.1 // AT5G14120.1 // AT3G56360.1 // AT3G02750.2 // AT4G15530.2 // AT1G32230.1 // AT2G28630.1 // AT4G26910.2 // AT5G07440.2 // AT4G01610.1 // AT4G39980.1 // AT5G65110.2 // AT3G48360.1 // AT2G37230.1 // AT5G66720.1 // AT1G10470.1 // AT5G16970.1 // AT3G30775.1 // AT3G06…
GO:0044464	C	cell part	95	15217	0.015	0.031	// AT1G20900.1 // AT1G22770.1 // AT4G17140.1 // AT1G77760.1 // AT4G10620.1 // AT5G64960.2 // AT5G23240.1 // AT1G10760.1 // AT5G14120.1 // AT3G56360.1 // AT2G02860.1 // AT3G07650.4 // AT5G55000.1 // AT1G32230.1 // AT2G40340.1 // AT3G54830.1 // AT4G26910.2 // AT5G07440.2 // AT2G44790.1 // AT2G37230.1 // AT5G16970.1 // AT3G02140.1 // AT3G30775.1 // AT5G02040.1 // AT5G51070.1 // AT3G05160.1 // AT5G25…
GO:0005623	C	cell	95	15217	0.015	0.031	// AT1G20900.1 // AT1G22770.1 // AT4G17140.1 // AT1G77760.1 // AT4G10620.1 // AT5G64960.2 // AT5G23240.1 // AT1G10760.1 // AT5G14120.1 // AT3G56360.1 // AT2G02860.1 // AT3G07650.4 // AT5G55000.1 // AT1G32230.1 // AT2G40340.1 // AT3G54830.1 // AT4G26910.2 // AT5G07440.2 // AT2G44790.1 // AT2G37230.1 // AT5G16970.1 // AT3G02140.1 // AT3G30775.1 // AT5G02040.1 // AT5G51070.1 // AT3G05160.1 // AT5G25…
