# Supplementary material for: Plant Phenotypic and Transcriptional Changes Induced by Volatiles from the Fungal Root Pathogen Rhizoctonia solani
Source: Front Plant Sci. 2017 Jul 21;8:1262. doi: 10.3389/fpls.2017.01262 (PMC5519581; doi:10.3389/fpls.2017.01262)
Supplement: Supplementary file 4 [file Table_4.XLSX]

## Sheet: Sheet1
Table S4. Gene Ontology (GO) terms associated with hormone-signaling pathway identified for up-regulated genes of Arabidopsis thaliana shoots exposed to VOCs emitted by Rhizoctonia solani.
Gene name	GO terms	Description
AT4G34760.1	GO:0009733 response to auxin stimulus	protein_coding auxin-responsive family protein auxin-responsive family protein; FUNCTIONS IN: molecular_function unknown; INVOLVED IN: response to auxin stimulus; LOCATED IN: cellular_component unknown; EXPRESSED IN: 22 plant structures; EXPRESSED DURING: 13 growth stages; CONTAINS InterPro DOMAIN/s: Auxin responsive SAUR protein (InterPro:IPR003676); BEST Arabidopsis thaliana protein match is: a…
AT4G16780.1	GO:0009733 response to auxin stimulus	protein_coding ATHB-2 (ARABIDOPSIS THALIANA HOMEOBOX PROTEIN 2); DNA binding / protein homodimerization/ sequence-specific DNA binding / transcription factor Encodes a homeodomain-leucine zipper protein that is rapidly and strongly induced by changes in the ratio of red to far-red light. It is also involved in cell expansion and cell proliferation and in the response to auxin. ARABIDOPSIS THALIAN…
	GO:0043565 sequence-specific DNA binding
	GO:0009735 response to cytokinin stimulus
	GO:0008283 cell proliferation
	GO:0009826 unidimensional cell growth
	GO:0005634 nucleus
	GO:0010218 response to far red light
	GO:0006355 regulation of transcription, DNA-dependent
	GO:0048364 root development
	GO:0003700 transcription factor activity
	GO:0010016 shoot morphogenesis
	GO:0010017 red or far-red light signaling pathway
	GO:0016481 negative regulation of transcription
	GO:0009641 shade avoidance
	GO:0042803 protein homodimerization activity
AT5G54510.1	GO:0005737 cytoplasm	protein_coding DFL1 (DWARF IN LIGHT 1); indole-3-acetic acid amido synthetase Encodes an IAA-amido synthase that conjugates Ala, Asp, Phe, and Trp to auxin. Lines overexpressing this gene accumulate IAA-ASP and are hypersensitive to several auxins. Identified as a dominant mutation that displays shorter hypocotyls in light grown plants when compared to wild type siblings. Protein is similar to au…
	GO:0009826 unidimensional cell growth
	GO:0010279 indole-3-acetic acid amido synthetase activity
	GO:0010252 auxin homeostasis
	GO:0009734 auxin mediated signaling pathway
AT2G36830.1	GO:0015250 water channel activity	protein_coding GAMMA-TIP (GAMMA TONOPLAST INTRINSIC PROTEIN); water channel encodes a tonoplast intrinsic protein, which functions as water channel. highly expressed in root, stem, cauline leaves and flowers. Complete knock out mutants have no detectable phenotype from the wild type. GAMMA TONOPLAST INTRINSIC PROTEIN (GAMMA-TIP); FUNCTIONS IN: water channel activity; INVOLVED IN: transport, respo…
	GO:0006810 transport
	GO:0009740 gibberellic acid mediated signaling pathway
	GO:0009705 plant-type vacuole membrane
AT4G27260.1	GO:0010252 auxin homeostasis	protein_coding WES1; indole-3-acetic acid amido synthetase encodes an IAA-amido synthase that conjugates Asp and other amino acids to auxin in vitro. Lines carrying insertions in this gene are hypersensitive to auxin. WES1; FUNCTIONS IN: indole-3-acetic acid amido synthetase activity; INVOLVED IN: auxin homeostasis, response to auxin stimulus; LOCATED IN: cellular_component unknown; EXPRESSED IN:…
	GO:0009733 response to auxin stimulus
	GO:0010279 indole-3-acetic acid amido synthetase activity
AT3G07390.1	GO:0009733 response to auxin stimulus	protein_coding AIR12; extracellular matrix structural constituent isolated from differential screening of a cDNA library from auxin-treated root culture. sequence does not show homology to any known proteins and is predicted to be extracellular. AIR12; FUNCTIONS IN: extracellular matrix structural constituent; INVOLVED IN: response to auxin stimulus, lateral root morphogenesis, extracellular matr…
	GO:0005201 extracellular matrix structural constituent
	GO:0030198 extracellular matrix organization
	GO:0005576 extracellular region
	GO:0005886 plasma membrane
	GO:0010102 lateral root morphogenesis
	GO:0031225 anchored to membrane
AT3G22060.1	GO:0005618 cell wall	protein_coding receptor protein kinase-related contains Pfam profile: PF01657 Domain of unknown function that is usually associated with protein kinase domain Pfam:PF00069, however this protein does not have the protein kinase domain receptor protein kinase-related; FUNCTIONS IN: molecular_function unknown; INVOLVED IN: response to abscisic acid stimulus; LOCATED IN: cell wall, vacuole; EXPRESSED…
	GO:0009737 response to abscisic acid stimulus
	GO:0005773 vacuole
AT3G50660.1	GO:0009826 unidimensional cell growth	protein_coding DWF4 (DWARF 4); steroid 22-alpha hydroxylase Encodes a 22α hydroxylase whose reaction is a rate-limiting step in brassinosteroid biosynthetic pathway. The protein is a member of CYP90B gene family. CLM is an epi-allele with small, compressed rosette, reduced internode length, and reduced fertility, appears in selfed ddm mutant plants possibly due to loss of cytosine methylation. Tr…
	GO:0005783 endoplasmic reticulum
	GO:0009741 response to brassinosteroid stimulus
	GO:0016132 brassinosteroid biosynthetic process
	GO:0010012 steroid 22-alpha hydroxylase activity
	GO:0010358 leaf shaping
AT3G51920.1	GO:0005513 detection of calcium ion	protein_coding CAM9 (CALMODULIN 9); calcium ion binding encodes a divergent member of calmodulin, which is an EF-hand family of Ca2+-binding proteins. This gene is expressed in leaves, flowers and siliques. The gene functionally complements yeast calmodulin 1 (CAM1) but only when selected against the plasmid harboring wild-type yeast sequences. Also the protein does not form formed a complex with…
	GO:0009737 response to abscisic acid stimulus
	GO:0019722 calcium-mediated signaling
	GO:0005509 calcium ion binding
	GO:0009414 response to water deprivation
	GO:0009651 response to salt stress
AT4G32280.1	GO:0003700 transcription factor activity	protein_coding IAA29 (INDOLE-3-ACETIC ACID INDUCIBLE 29); transcription factor Auxin inducible protein. INDOLE-3-ACETIC ACID INDUCIBLE 29 (IAA29); FUNCTIONS IN: transcription factor activity; INVOLVED IN: response to cyclopentenone, response to auxin stimulus, response to red light, response to far red light; LOCATED IN: nucleus; EXPRESSED IN: 7 plant structures; EXPRESSED DURING: 6 growth stages…
	GO:0009733 response to auxin stimulus
	GO:0010218 response to far red light
	GO:0010114 response to red light
AT3G62030.1	GO:0006457 protein folding	protein_coding peptidyl-prolyl cis-trans isomerase, chloroplast / cyclophilin / rotamase / cyclosporin A-binding protein (ROC4) nuclear-encoded chloroplast stromal cyclophilin CYP20-3 (also known as ROC4). Protein is tyrosine-phosphorylated and its phosphorylation state is modulated in response to ABA in Arabidopsis thaliana seeds. rotamase CyP 4 (ROC4); FUNCTIONS IN: peptidyl-prolyl cis-trans is…
	GO:0009570 chloroplast stroma
	GO:0009737 response to abscisic acid stimulus
	GO:0006979 response to oxidative stress
	GO:0010555 response to mannitol stimulus
	GO:0019344 cysteine biosynthetic process
	GO:0007165 signal transduction
	GO:0003755 peptidyl-prolyl cis-trans isomerase activity
	GO:0009651 response to salt stress
	GO:0009642 response to light intensity
	GO:0045036 protein targeting to chloroplast
AT5G47370.1	GO:0009826 unidimensional cell growth	protein_coding HAT2; DNA binding / transcription factor/ transcription repressor homeobox-leucine zipper genes induced by auxin, but not by other phytohormones. Plays opposite roles in the shoot and root tissues in regulating auxin-mediated morphogenesis. HAT2; FUNCTIONS IN: transcription repressor activity, transcription factor activity, DNA binding; INVOLVED IN: auxin mediated signaling pathway…
	GO:0009734 auxin mediated signaling pathway
	GO:0003700 transcription factor activity
	GO:0005634 nucleus
	GO:0006355 regulation of transcription, DNA-dependent
	GO:0016564 transcription repressor activity
	GO:0009641 shade avoidance
AT3G23030.1	GO:0009733 response to auxin stimulus	protein_coding IAA2 (INDOLE-3-ACETIC ACID INDUCIBLE 2); transcription factor auxin inducible gene expressed in the nucleus INDOLE-3-ACETIC ACID INDUCIBLE 2 (IAA2); FUNCTIONS IN: transcription factor activity; INVOLVED IN: response to auxin stimulus; LOCATED IN: nucleus; EXPRESSED IN: 21 plant structures; EXPRESSED DURING: 11 growth stages; CONTAINS InterPro DOMAIN/s: Aux/IAA-ARF-dimerisation (Int…
	GO:0003700 transcription factor activity
	GO:0005634 nucleus
AT1G20450.1	GO:0005737 cytoplasm	protein_coding ERD10 (EARLY RESPONSIVE TO DEHYDRATION 10); actin binding Encodes a gene induced by low temperature and dehydration. Inhibits e.coli growth while overexpressed. Belongs to the dehydrin protein family, which contains highly conserved stretches of 7-17 residues that are repetitively scattered in their sequences, the K-, S-, Y- and lysine rich segments. LTI29 and LTI30 double overexpr…
	GO:0009631 cold acclimation
	GO:0009737 response to abscisic acid stimulus
	GO:0005634 nucleus
	GO:0016020 membrane
	GO:0003779 actin binding
	GO:0009414 response to water deprivation
AT1G29395.1	GO:0009535 chloroplast thylakoid membrane	protein_coding COR414-TM1 encodes a protein similar to the cold acclimation protein WCOR413 in wheat. Expression is induced by short-term cold-treatment, water deprivation, and abscisic acid treatment. Possibly targeted to thylakoid membrane. COR414-TM1; FUNCTIONS IN: molecular_function unknown; INVOLVED IN: cold acclimation, cellular response to water deprivation, response to abscisic acid stimu…
	GO:0009737 response to abscisic acid stimulus
	GO:0042631 cellular response to water deprivation
	GO:0009631 cold acclimation
AT3G17510.2	GO:0009651 response to salt stress	protein_coding CIPK1 (CBL-INTERACTING PROTEIN KINASE 1); kinase/ protein binding Encodes a CBL-interacting protein kinase. Specifically interacts with ECT1 and ECT2. CBL-INTERACTING PROTEIN KINASE 1 (CIPK1); FUNCTIONS IN: protein binding, kinase activity; INVOLVED IN: response to salt stress, response to abscisic acid stimulus, response to osmotic stress; LOCATED IN: plasma membrane; EXPRESSED IN…
	GO:0016301 kinase activity
	GO:0009737 response to abscisic acid stimulus
	GO:0005515 protein binding
	GO:0005886 plasma membrane
AT3G15540.1	GO:0009733 response to auxin stimulus	protein_coding IAA19 (INDOLE-3-ACETIC ACID INDUCIBLE 19); transcription factor IAA induced protein 19 INDOLE-3-ACETIC ACID INDUCIBLE 19 (IAA19); FUNCTIONS IN: transcription factor activity; INVOLVED IN: phototropism, response to auxin stimulus, gravitropism, response to brassinosteroid stimulus; LOCATED IN: nucleus; EXPRESSED IN: 22 plant structures; EXPRESSED DURING: 13 growth stages; CONTAINS I…
	GO:0003700 transcription factor activity
	GO:0009638 phototropism
	GO:0009630 gravitropism
AT1G74670.1	GO:0009744 response to sucrose stimulus	protein_coding gibberellin-responsive protein, putative gibberellin-responsive protein, putative; FUNCTIONS IN: molecular_function unknown; INVOLVED IN: response to fructose stimulus, response to gibberellin stimulus, response to sucrose stimulus, gibberellic acid mediated signaling, response to glucose stimulus; LOCATED IN: endomembrane system; EXPRESSED IN: 21 plant structures; EXPRESSED DURING…
	GO:0009750 response to fructose stimulus
	GO:0009740 gibberellic acid mediated signaling pathway
	GO:0009749 response to glucose stimulus
	GO:0012505 endomembrane system
AT2G46830.2	GO:0009733 response to auxin stimulus	protein_coding CCA1 (CIRCADIAN CLOCK ASSOCIATED 1); DNA binding / transcription activator/ transcription factor/ transcription repressor Encodes a transcriptional repressor that performs overlapping functions with LHY in a regulatory feedback loop that is closely associated with the circadian oscillator of Arabidopsis. Binds to the evening element in the promoter of TOC1 and represses TOC1 transc…
	GO:0009737 response to abscisic acid stimulus
	GO:0048574 long-day photoperiodism, flowering
	GO:0009753 response to jasmonic acid stimulus
	GO:0003700 transcription factor activity
	GO:0005634 nucleus
	GO:0009723 response to ethylene stimulus
	GO:0016564 transcription repressor activity
	GO:0009739 response to gibberellin stimulus
	GO:0007623 circadian rhythm
	GO:0009651 response to salt stress
	GO:0046686 response to cadmium ion
	GO:0009751 response to salicylic acid stimulus
	GO:0010243 response to organic nitrogen
	GO:0016563 transcription activator activity
