# Supplementary material for: Plant Phenotypic and Transcriptional Changes Induced by Volatiles from the Fungal Root Pathogen Rhizoctonia solani
Source: Front Plant Sci. 2017 Jul 21;8:1262. doi: 10.3389/fpls.2017.01262 (PMC5519581; doi:10.3389/fpls.2017.01262)
Supplement: Supplementary file 5 [file Table_5.XLSX]

## Sheet: Sheet1
Table S5. Gene Ontology (GO) terms associated with hormone-signaling pathway identified for down-regulated genes of Arabidopsis thaliana shoots exposed to VOCs emitted by Rhizoctonia solani.
Gene name	GO terms	Description
AT3G02140.1	GO:0009651 response to salt stress	protein_coding TMAC2 (TWO OR MORE ABRES-CONTAINING GENE 2) Encodes a protein that acts in the nucleus and is an important negative regulator of ABA and salt stress responses, and could play a critical role in controlling root elongation, floral initiation and starch degradation. TWO OR MORE ABRES-CONTAINING GENE 2 (TMAC2); FUNCTIONS IN: molecular_function unknown; INVOLVED IN: response to salt st…
	GO:0005634 nucleus
	GO:0010581 regulation of starch biosynthetic process
	GO:0009788 negative regulation of abscisic acid mediated signaling pathway
AT5G54380.1	GO:0009742 brassinosteroid mediated signaling pathway	protein_coding THE1 (THESEUS1); kinase/ protein kinase THESEUS1 (THE1); FUNCTIONS IN: protein kinase activity, kinase activity; INVOLVED IN: protein amino acid autophosphorylation; LOCATED IN: plasma membrane; EXPRESSED IN: 26 plant structures; EXPRESSED DURING: 13 growth stages; CONTAINS InterPro DOMAIN/s: Protein kinase, ATP binding site (InterPro:IPR017441), Protein kinase, core (InterPro:IPR0…
	GO:0051510 regulation of unidimensional cell growth
	GO:0004672 protein kinase activity
	GO:0009791 post-embryonic development
	GO:0005886 plasma membrane
	GO:0046777 protein amino acid autophosphorylation
AT1G32230.1	GO:0005737 cytoplasm	protein_coding RCD1 (RADICAL-INDUCED CELL DEATH1); protein binding Encodes a protein belonging to the (ADP-ribosyl)transferase domain-containing subfamily of WWE protein-protein interaction domain protein family. Superoxide radicals are necessary and sufficient to propagate cell death or lesion formation in rcd1 mutants. Without stress treatment, RCD1 is localized in the nucleus. Under high salt …
	GO:0005515 protein binding
	GO:0042542 response to hydrogen peroxide
	GO:0009816 defense response to bacterium, incompatible interaction
	GO:0010102 lateral root morphogenesis
	GO:0005634 nucleus
	GO:0009867 jasmonic acid mediated signaling pathway
	GO:0000303 response to superoxide
	GO:0012501 programmed cell death
	GO:0010193 response to ozone
	GO:0009414 response to water deprivation
	GO:0009873 ethylene mediated signaling pathway
	GO:0009651 response to salt stress
	GO:0009790 embryonic development
	GO:0006809 nitric oxide biosynthetic process
AT4G30270.1	GO:0005737 cytoplasm	protein_coding MERI5B (meristem-5); hydrolase, acting on glycosyl bonds / xyloglucan:xyloglucosyl transferase encodes a protein similar to endo xyloglucan transferase in sequence. It is also very similar to BRU1 in soybean, which is involved in brassinosteroid response. meristem-5 (MERI5B); FUNCTIONS IN: hydrolase activity, acting on glycosyl bonds, xyloglucan:xyloglucosyl transferase activity; I…
	GO:0007568 aging
	GO:0009740 gibberellic acid mediated signaling pathway
	GO:0016798 hydrolase activity, acting on glycosyl bonds
	GO:0016762 xyloglucan:xyloglucosyl transferase activity
	GO:0009505 plant-type cell wall
AT4G35230.1	GO:0016301 kinase activity	protein_coding BSK1 (BR-SIGNALING KINASE 1); ATP binding / binding / kinase/ protein kinase/ protein tyrosine kinase Encodes BR-signaling kinase 1 (BSK1), one of the three homologous BR-signaling kinases (BSK1, AT4G35230; BSK2, AT5G46570; BSK3, AT4G00710). Mediates signal transduction from receptor kinase BRI1 by functioning as the substrate of BRI1. Plasma membrane localized. BR-SIGNALING KINASE…
	GO:0009742 brassinosteroid mediated signaling pathway
	GO:0005886 plasma membrane
AT1G15550.1	GO:0005737 cytoplasm	protein_coding GA3OX1 (GIBBERELLIN 3-OXIDASE 1); gibberellin 3-beta-dioxygenase/ transcription factor binding Involved in later steps of the gibberellic acid biosynthetic pathway. Activated by AGAMOUS in a cal-1, ap1-1 background. Deletion of 208 bp from -1016 to -809 (Δ-808) resulted in loss of GA-negative feedback (this sequence, which contains a 43-bp sequence GNFEI, was shown to be sufficient…
	GO:0009740 gibberellic acid mediated signaling pathway
	GO:0016707 gibberellin 3-beta-dioxygenase activity
	GO:0008134 transcription factor binding
	GO:0009686 gibberellin biosynthetic process
	GO:0010114 response to red light
AT5G01810.1	GO:0009788 negative regulation of abscisic acid mediated signaling pathway	protein_coding CIPK15 (CBL-INTERACTING PROTEIN KINASE 15); kinase/ protein kinase Encodes a CBL-interacting serine/threonine protein kinase, also has similarities to SOS2 kinase. CBL-INTERACTING PROTEIN KINASE 15 (CIPK15); FUNCTIONS IN: protein kinase activity, kinase activity; INVOLVED IN: negative regulation of abscisic acid mediated signaling, abscisic acid mediated signaling; EXPRESSED IN: 24…
	GO:0004672 protein kinase activity
AT5G25350.1	GO:0005634 nucleus	protein_coding EBF2 (EIN3-BINDING F BOX PROTEIN 2); protein binding Arabidopsis thaliana EIN3-binding F-box protein 2 (EBF2) mRNA. Part of the SCF complex, it is located in the nucleus and is involved in the ethylene-response pathway. EIN3-BINDING F BOX PROTEIN 2 (EBF2); FUNCTIONS IN: protein binding; INVOLVED IN: response to ethylene stimulus, negative regulation of ethylene mediated signaling p…
	GO:0010105 negative regulation of ethylene mediated signaling pathway
	GO:0019005 SCF ubiquitin ligase complex
	GO:0005515 protein binding
	GO:0006511 ubiquitin-dependent protein catabolic process
AT1G10470.1	GO:0005737 cytoplasm	protein_coding ARR4 (RESPONSE REGULATOR 4); protein binding / transcription regulator/ two-component response regulator Encodes a two-component response regulator. Acts redundantly with ARR3 in the control of circadian period in a cytokinin-independent manner. RESPONSE REGULATOR 4 (ARR4); FUNCTIONS IN: protein binding, transcription regulator activity, two-component response regulator activity; I…
	GO:0042752 regulation of circadian rhythm
	GO:0009736 cytokinin mediated signaling pathway
	GO:0005634 nucleus
	GO:0009793 embryonic development ending in seed dormancy
	GO:0006950 response to stress
	GO:0005515 protein binding
	GO:0010017 red or far-red light signaling pathway
	GO:0010114 response to red light
	GO:0000156 two-component response regulator activity
