# Supplementary material for: Plant Phenotypic and Transcriptional Changes Induced by Volatiles from the Fungal Root Pathogen Rhizoctonia solani
Source: Front Plant Sci. 2017 Jul 21;8:1262. doi: 10.3389/fpls.2017.01262 (PMC5519581; doi:10.3389/fpls.2017.01262)
Supplement: Supplementary file 6 [file Table_6.XLSX]

## Sheet: Sheet1
Table S6. List of transcription factors among the differentially expressed genes of Arabidopsis thaliana exposed to VOCs emitted by Rhizoctonia solani.
Identification of transcription factors was carried out using the Arabidopsis transcription factor database (http://arabidopsis.med.ohio-state.edu/).
TF Family Name	TF Locus ID	Protein Name	Sub Family	Gene Name, synonym
Shoot up-regulated genes
C2C2-Dof	AT5G62430		NA	CDF1
C2C2-CO-like	AT4G27310		NA
C2C2-CO-like	AT5G57660		NA	COL5
C2H2	AT3G02830		NA	ZFN1
Orphan	AT1G06040		NA	STO
C3H	AT3G60080		NA
WRKY	AT4G23810	AtWRKY53	NA	ATWRKY53, WRKY53
BZR	AT3G50750		NA
GRAS	AT3G54220		NA	SCR, SGR1
C2C2-CO-like	AT1G73870		NA	COL7
CCAAT-HAP2	AT5G12840		NA	ATHAP2A, EMB2220, HAP2A, NF-YA1
G2-like	AT5G44190		NA	ATGLK2, GLK2, GPRI2
Homeobox	AT4G16780	AtHB2	HD-Zip II	ATHB-2, ATHB2, HAT4
MADS	AT5G65060		TypeII	AGL70, FCL3, MAF3
TCP	AT1G69690		NA
bHLH	AT3G59060	AtbHLH65	NA	PIF5, PIL6
C2C2-YABBY	AT4G00180		NA	YAB3
C2H2	AT1G14580		NA
E2F-DP	AT3G48160		NA	DEL1, E2FE, E2FF, E2L3
Homeobox	AT5G47370		HD-Zip II	HAT2
Shoot down-regulated genes
G2-like	AT3G46640		NA	LUX, PCL1
G2-like	AT5G59570		NA
C2C2-YABBY	AT4G00180		NA	YAB3
C2H2	AT2G23740		NA
G2-like	AT3G46640		NA	LUX, PCL1
C2C2-CO-like	AT4G39070		NA
C2H2	AT5G09740		NA	HAM2
C2C2-CO-like	AT5G48250		NA	COL10
WRKY	AT3G01970	AtWRKY45	NA	AtWRKY45, WRKY45
C2C2-Dof	AT1G69570		NA
C2H2	AT3G05160		NA
AP2-EREBP	AT1G21910		NA
C2C2-CO-like	AT3G07650		NA	COL9
C2C2-CO-like	AT1G28050		NA	COL15
AP2-EREBP	AT3G61630		NA	CRF6
WRKY	AT5G07100	AtWRKY26	NA	WRKY26
AP2-EREBP	AT2G40340		NA
PHD	AT1G05380		NA
C2H2	AT4G06634		NA
GRAS	AT1G07520		NA
MYB	AT3G09370	AtMYB3R3	MYB3Rs	AtMYB3R3, MYB3R-3
Root down-regulated genes
WRKY	AT3G04670	AtWRKY39	NA	AtWRKY39, WRKY39
